# Supplementary material for: Research focus and emerging trends of the gut microbiome and infant: a bibliometric analysis from 2004 to 2024
Source: Front Microbiol. 2024 Nov 20;15:1459867. doi: 10.3389/fmicb.2024.1459867 (PMC11615055; doi:10.3389/fmicb.2024.1459867)
Supplement: Supplementary file 1 [file Supplementary_file_1.xlsx]

## Sheet: Annual Publications
Number of annual publications and growth trends on infant and gut microbiome from 2004 to 2024
Year	Number of publications
2004	106
2005	119
2006	144
2007	155
2008	182
2009	182
2010	239
2011	262
2012	308
2013	352
2014	358
2015	468
2016	534
2017	629
2018	646
2019	802
2020	918
2021	1046
2022	1162
2023	1112
2024	175

## Sheet: Countries
					Top ten countries/regions in terms of number of publications in the field of infant and gut microbiome (2004-2024)
0.2					Rank	Country/region	Publications	Centrality	Year
1	3163	0.19	2004	USA	1	USA	3163	0.18	2004
2	1509	0.01	2004	PEOPLES R CHINA	2	PEOPLES R CHINA	1510	0.01	2004
3	660	0.04	2004	ITALY	3	ITALY	660	0.09	2004
4	629	0.32	2004	ENGLAND	4	ENGLAND	629	0.13	2004
5	586	0.1	2004	NETHERLANDS	5	NETHERLANDS	586	0.07	2004
6	579	0.07	2004	CANADA	6	CANADA	579	0.12	2004
7	529	0.1	2004	GERMANY	7	GERMANY	529	0.1	2004
8	515	0.11	2004	SPAIN	8	SPAIN	515	0.08	2004
9	494	0.17	2004	FRANCE	9	FRANCE	494	0.15	2004
10	430	0.13	2004	AUSTRALIA	10	AUSTRALIA	432	0.08	2004
						FINLAND	354	0.07	2004
11	353	0.02	2004	JAPAN		JAPAN	353	0.03	2004
12	352	0.05	2004	FINLAND		SWEDEN	344	0.11	2004
13	344	0.13	2004	SWEDEN		IRELAND	329	0.02	2004
14	328	0.01	2004	IRELAND		SWITZERLAND	300	0.09	2004
15	300	0.1	2004	SWITZERLAND		DENMARK	295	0.02	2004
16	285	0.02	2004	DENMARK		INDIA	230	0.06	2007
17	227	0.02	2007	INDIA		BELGIUM	195	0.07	2004
18	161	0.02	2004	POLAND		BRAZIL	182	0.02	2004
19	159	0.03	2004	BELGIUM		POLAND	180	0.03	2004
20	152	0	2004	SOUTH KOREA		SOUTH KOREA	175	0.01	2004
21	143	0	2004	BRAZIL		NEW ZEALAND	127	0.05	2004
22	58	0.01	2004	NEW ZEALAND		NORWAY	110	0.07	2006
23	36	0	2010	NORWAY		MEXICO	101	0.1	2006
24	30	0	2007	MEXICO		TAIWAN	98	0	2004
25	28	0.09	2004	CZECH REPUBLIC		ISRAEL	97	0.03	2004
26	26	0	2004	TAIWAN		CZECH REPUBLIC	96	0.01	2004
27	24	0.01	2004	SCOTLAND		AUSTRIA	93	0.05	2004
28	21	0	2004	GREECE		SCOTLAND	90	0.06	2004
29	21	0	2014	IRAN		IRAN	89	0.02	2008
30	17	0	2004	AUSTRIA		SINGAPORE	81	0.02	2006
31	13	0	2008	SINGAPORE		SOUTH AFRICA	79	0.02	2005
32	10	0	2005	SAUDI ARABIA		GREECE	79	0.06	2004
33	9	0.09	2004	ISRAEL		TURKEY	75	0	2004
34	6	0	2024	TURKIYE		THAILAND	66	0.02	2010
35	4	0	2004	TURKEY		ARGENTINA	62	0.03	2006
36	4	0	2012	ARGENTINA		BANGLADESH	58	0.02	2005
37	4	0	2005	ESTONIA		RUSSIA	57	0.01	2005
38	3	0	2005	WALES		SAUDI ARABIA	56	0.03	2005
39	3	0	2005	ALGERIA		CHILE	55	0.04	2006
40	3	0	2006	HUNGARY		EGYPT	52	0.01	2006
41	3	0	2004	SLOVAKIA		PORTUGAL	47	0.01	2008
42	2	0	2004	MOZAMBIQUE		KENYA	42	0.05	2010
43	2	0	2006	CHILE		MALAYSIA	41	0.01	2009
44	2	0	2007	EGYPT		PAKISTAN	39	0.02	2008
45	1	0	2004	GHANA		INDONESIA	39	0	2011
46	1	0	2005	SOUTH AFRICA		WALES	31	0.01	2005
47	1	0	2005	JORDAN		ROMANIA	31	0	2011
48	1	0	2005	BANGLADESH		NIGERIA	31	0	2008
49	1	0	2004	NORTH IRELAND		MALAWI	24	0.01	2012
50	1	0.01	2005	RUSSIA		ESTONIA	23	0	2005
						HUNGARY	21	0	2006
						COLOMBIA	21	0.01	2013
						GAMBIA	19	0.01	2013
						ZIMBABWE	17	0	2014
						TURKIYE	17	0.03	2023
						PERU	16	0	2009
						GHANA	13	0	2004
						SLOVENIA	12	0.07	2012
						ALGERIA	11	0	2005
						QATAR	11	0	2016
						TANZANIA	11	0	2010
						SLOVAKIA	9	0	2004
						NORTH IRELAND	9	0	2004
						CROATIA	8	0	2009
						ECUADOR	7	0	2008
						PHILIPPINES	7	0	2007
						LEBANON	7	0.01	2014
						SERBIA	6	0	2010
						ICELAND	6	0	2007
						U ARAB EMIRATES	6	0.02	2015
						TUNISIA	5	0	2014
						VENEZUELA	5	0	2008
						UKRAINE	4	0	2014
						ZAMBIA	4	0	2016
						LITHUANIA	4	0	2018
						GEORGIA	4	0	2008
						UGANDA	4	0	2011
						BULGARIA	3	0	2014
						MADAGASCAR	3	0.03	2010
						MALI	3	0	2014
						LUXEMBOURG	3	0	2017
						MOROCCO	3	0	2020
						MOZAMBIQUE	3	0	2004
						GUATEMALA	3	0.01	2014
						VIETNAM	3	0	2014
						URUGUAY	3	0	2006
						KUWAIT	2	0	2017
						CUBA	2	0	2015
						SRI LANKA	2	0	2018
						JORDAN	2	0	2005
						EL SALVADOR	2	0	2015
						CYPRUS	2	0	2018
						BRUNEI	1	0	2009
						NEPAL	1	0	2018
						NICARAGUA	1	0	2009
						PAPUA N GUINEA	1	0	2018
						COTE IVOIRE	1	0	2018
						LAOS	1	0	2010
						BARBADOS	1	0	2018
						TRINIDAD TOBAGO	1	0	2007
						VATICAN	1	0	2015
						BOLIVIA	1	0	2015
						ARMENIA	1	0	2012
						SYRIA	1	0	2011
						DEM REP CONGO	1	0	2014
						DOMINICAN REP	1	0	2024
						NAMIBIA	1	0	2010
						CENT AFR REPUBL	1	0	2018
						ETHIOPIA	1	0	2015
						HAITI	1	0	2018
						KAZAKHSTAN	1	0	2024
						MALTA	1	0	2018

## Sheet: Institutions
Top ten institutions in terms of number of publications in the field of infant and gut microbiome (2004-2024)
Rank	Institution	Country	Publications	Centrality
1	University of California System	USA	524	0.11
2	Harvard University	USA	280	0.1
3	University College Cork	IRELAND	266	0.05
4	University of California Davis	USA	249	0.08
5	Consejo Superior de Investigaciones Cientificas (CSIC)	SPAIN	217	0.05
6	Wageningen University & Research	NETHERLANDS	200	0.06
7	University of Copenhagen	DENMARK	195	0.21
8	INRAE	FRANCE	178	0.11
9	State University System of Florida	USA	173	0.06
10	Institut National de la Sante et de la Recherche Medicale (Inserm)	USA	171	0.05
	University of London		166	0.12
	Harvard Medical School		156	0.04
	Danone Nutricia		152	0.08
	University System of Ohio		138	0.02
	University of Helsinki		133	0.09
	University of Turku		130	0.09
	University of Alberta		128	0.03
	Universite Paris Cite		115	0.07
	University of Illinois System		106	0.01
	Baylor College of Medicine		104	0.11
	University of Toronto		101	0.03
	Washington University (WUSTL)		99	0.02
	University of British Columbia		95	0.02
	University of California San Diego		85	0.03
	University of Florida		79	0.02
	Pennsylvania Commonwealth System of Higher Education (PCSHE)		73	0.01
	Teagasc		71	0.01
	University of Colorado System		66	0.05
	McMaster University		65	0.01
	Imperial College London		60	0.04
	University of Gothenburg		59	0.17
	China Agricultural University		58	0.03
	Karolinska Institutet		56	0.1
	University of Groningen		55	0
	Jiangnan University		53	0.01
	Centre National de la Recherche Scientifique (CNRS)		53	0.01
	University of Western Australia		53	0.02
	Instituto de Agroquimica y Tecnologia de los Alimentos (IATA)		51	0.06
	University of Illinois Urbana-Champaign		51	0
	Johns Hopkins University		51	0.01
	University of Manitoba		50	0.02
	University of North Carolina		50	0
	Chinese Academy of Sciences		49	0
	Ministry of Agriculture & Rural Affairs		48	0.04
	Nestle SA		46	0.04
	Technical University of Denmark		42	0.03
	Utrecht University		40	0.01
	University of Melbourne		39	0.02
	University of Colorado Anschutz Medical Campus		35	0.02
	Chinese Academy of Agricultural Sciences		34	0
	United States Department of Agriculture (USDA)		34	0.07
	University of North Carolina Chapel Hill		32	0.01
	Shanghai Jiao Tong University		31	0.03
	Zhejiang University		30	0
	Ohio State University		28	0.01
	University of Amsterdam		28	0.02
	Complutense University of Madrid		27	0
	Assistance Publique Hopitaux Paris (APHP)		27	0.03
	Brigham & Women's Hospital		27	0
	Peking University		27	0.02
	Massachusetts General Hospital		26	0
	University of Texas System		26	0.02
	National Institutes of Health (NIH) - USA		25	0
	University of Parma		25	0
	International Centre for Diarrhoeal Disease Research (ICDDR)		23	0.04
	Royal Numico N.V		23	0.01
	University of Chicago		22	0.01
	Hospital for Sick Children (SickKids)		21	0
	University of Milan		20	0.02
	University of Pittsburgh		19	0.01
	Le Reseau International des Instituts Pasteur (RIIP)		18	0
	Murdoch Children's Research Institute		18	0
	Swiss Federal Institutes of Technology Domain		18	0
	University College London		18	0
	Sichuan University		17	0.01
	University of Auckland		17	0
	ETH Zurich		17	0.02
	University of Cincinnati		16	0
	University of Chinese Academy of Sciences		16	0.05
	Academic Medical Center Amsterdam		15	0
	Erasmus University Rotterdam		15	0.01
	Helmholtz Association		15	0.04
	Nanjing Medical University		15	0
	Umea University		15	0.01
	UK Research & Innovation (UKRI)		15	0
	Biotechnology and Biological Sciences Research Council (BBSRC)		15	0
	Utrecht University Medical Center		14	0.01
	University of Washington		14	0
	University of Washington Seattle		14	0
	Universite Paris Saclay		14	0.04
	University of Reading		13	0.03
	University of Naples Federico II		13	0.03
	Lund University		13	0.03
	University of Bologna		12	0
	Czech Academy of Sciences		12	0.04
	Howard Hughes Medical Institute		12	0
	University System of Georgia		12	0
	Maastricht University		11	0.01
	Tampere University		11	0.02
	Emory University		11	0
	University of Southern California		11	0
	Cornell University		10	0
	Duke University		10	0.01
	University of Munich		9	0.03
	University of Saskatchewan		9	0
	Vanderbilt University		9	0
	Vrije Universiteit Amsterdam		9	0.01
	Erasmus MC - Sophia Children's Hospital		9	0.01
	Rigshospitalet		8	0
	Nantes Universite		8	0
	Stanford University		8	0.03
	CSIC - Instituto de Productos Lacteos de Asturias (IPLA)		8	0
	Royal Children's Hospital Melbourne		7	0
	Veterans Health Administration (VHA)		7	0
	University of Calgary		7	0
	Institute of Microbiology of the Czech Academy of Sciences		7	0.01
	US Department of Veterans Affairs		7	0
	University of Pennsylvania		7	0
	Linkoping University		7	0
	Universita degli Studi di Bari Aldo Moro		6	0
	Valio		6	0
	Medical University of Warsaw		6	0.03
	University of Oslo		6	0.01
	Charite Universitatsmedizin Berlin		5	0.03
	University of Ferrara		5	0
	Free University of Berlin		5	0.03
	US Food & Drug Administration (FDA)		5	0
	Finland National Institute for Health & Welfare		5	0
	Karolinska University Hospital		5	0.01
	University of Bristol		5	0.05
	Humboldt University of Berlin		5	0.03
	Children's Hospital Los Angeles		5	0
	New York University		5	0
	Hopital Universitaire Necker-Enfants Malades - APHP		5	0
	Hopital Universitaire Cochin - APHP		5	0
	Tampere University Hospital		4	0
	Universidade Federal de Minas Gerais		4	0
	Maastricht University Medical Centre (MUMC)		4	0
	University of Tartu		4	0
	University of Maryland Baltimore		4	0
	University Medical Center Hamburg-Eppendorf		4	0
	University of Zurich		4	0.02
	Universidade de Sao Paulo		4	0
	University System of Maryland		4	0
	University of Queensland		4	0
	University of Hamburg		4	0
	Northumbria University		4	0
	Radboud University Nijmegen		4	0
	Norwegian University of Science & Technology (NTNU)		4	0
	Newcastle University - UK		4	0
	Kyushu University		4	0
	Norwegian University of Life Sciences		4	0
	Boston College		4	0
	Cincinnati Children's Hospital Medical Center		4	0
	IRCCS Saverio de Bellis		3	0
	Erasmus MC		3	0
	Aarhus University		3	0
	University of East Anglia		3	0
	United States Department of Energy (DOE)		3	0
	Southern Medical University - China		3	0
	China Medical University		3	0
	University of Tokyo		3	0
	Laval University		3	0
	University of Texas Health Science Center Houston		3	0
	Commonwealth Scientific & Industrial Research Organisation (CSIRO)		3	0
	Northwestern University		3	0
	Tokai University		3	0
	Universite de Lille		3	0
	Shandong University		3	0.01
	Massachusetts Institute of Technology (MIT)		2	0.03
	Guangzhou Medical University		2	0
	Nanjing Agricultural University		2	0.01
	Inner Mongolia Yili Industrial Group Co Ltd		2	0.01
	University of California Irvine		2	0
	Children's Hospital Colorado		2	0.02
	University of Otago		2	0
	California State University System		2	0
	Pompeu Fabra University		2	0.03
	RIKEN		2	0
	Centro Nacional Patagonico (CENPAT)		2	0
	Universidade Federal do Rio de Janeiro		2	0
	Klinikum Ernst von Bergmann		2	0
	University of Hawaii System		2	0
	Technical University of Munich		2	0.01
	Zhejiang University of Technology		2	0
	University of Nebraska System		2	0
	Tohoku University		2	0
	Christchurch Hospital New Zealand		2	0
	University of California Berkeley		2	0
	San Paolo-Polo Universitaria Hospital		2	0
	IRCCS Istituto Giannina Gaslini		2	0
	University of Genoa		2	0
	Chinese Academy of Medical Sciences - Peking Union Medical College		2	0.01
	University of Liege		2	0
	Helsinki University Central Hospital		2	0
	University of Granada		2	0
	National Chung Hsing University		2	0
	St. Marien Hospital		2	0
	Pontificia Universidad Catolica de Chile		2	0
	Hokkaido University		2	0
	Kitasato University		2	0
	Chinese People's Liberation Army General Hospital		2	0
	State University of New York (SUNY) System		2	0
	University of Palermo		2	0
	Agriculture & Agri Food Canada		2	0
	CIBER - Centro de Investigacion Biomedica en Red		2	0.04
	Hannover Medical School		2	0
	National & Kapodistrian University of Athens		2	0
	Eberhard Karls University Hospital		2	0
	Qingdao University		2	0
	Pfizer		2	0
	Hopital Universitaire Lariboisiere-Fernand-Widal - APHP		2	0
	Kyoto Prefectural University		2	0
	Tsinghua University		2	0
	University of Murcia		2	0
	University of Ottawa		2	0
	Universidad Nacional del Altiplano		2	0
	National Hospital Norway		2	0
	Wuhan University		2	0
	Bar Ilan University		2	0.01
	University of Arkansas Fayetteville		2	0
	Charles University Prague		2	0
	Dartmouth College		2	0
	Democritus University of Thrace		2	0.01
	University of Dundee		2	0
	University of Erlangen Nuremberg		2	0.01
	Xiamen University		2	0
	University of Buenos Aires		2	0
	Fudan University		2	0.02
	Universidad de Chile		2	0
	Ulm University		2	0
	Tufts University		2	0
	University of Arkansas System		2	0
	Alexandria University		2	0
	Hospital Aleman		2	0
	heSam Universite		2	0
	Hungkuang University		2	0
	University of Wisconsin Madison		2	0
	Consejo Nacional de Investigaciones Cientificas y Tecnicas (CONICET)		2	0
	University of Glasgow		2	0
	University of Wisconsin System		2	0
	Sun Yat Sen University		2	0
	Seoul National University (SNU)		2	0
	KU Leuven		2	0
	University of California Los Angeles		2	0
	University of Iowa		2	0
	Shanghai Institute of Nutrition & Health		2	0
	Institut Pasteur Paris		2	0
	University of Vienna		2	0
	A.O.U. Citta della Salute e della Scienza di Torino		2	0
	Egyptian Knowledge Bank (EKB)		2	0
	Hungarian Academy of Sciences		2	0
	California State University Northridge		2	0
	Helmholtz-Center Munich - German Research Center for Environmental Health		2	0
	University of Nebraska Medical Center		2	0
	Conservatoire National Arts & Metiers (CNAM)		2	0
	Instituto de Investigacion Sanitaria del Principado de Asturias (ISPA)		2	0
	Eberhard Karls University of Tubingen		2	0

## Sheet: Journals
Top ten journals in terms of number of publications in the field of infant and gut microbiome (2004-2024)
Rank	Journals	Publications	%
1	NUTRIENTS	352	3.328
2	FRONTIERS IN MICROBIOLOGY	291	2.751
3	PLOS ONE	259	2.448
4	SCIENTIFIC REPORTS	225	2.127
5	JOURNAL OF PEDIATRIC GASTROENTEROLOGY AND NUTRITION	165	1.56
6	PEDIATRIC RESEARCH	162	1.531
7	FRONTIERS IN IMMUNOLOGY	156	1.475
8	MICROORGANISMS	140	1.324
9	GUT MICROBES	139	1.314
10	FRONTIERS IN PEDIATRICS	128	1.21
	APPLIED AND ENVIRONMENTAL MICROBIOLOGY	107	1.012
	MICROBIOME	101	0.955
	FRONTIERS IN NUTRITION	98	0.926
	BENEFICIAL MICROBES	95	0.898
	FRONTIERS IN CELLULAR AND INFECTION MICROBIOLOGY	86	0.813
	INTERNATIONAL JOURNAL OF MOLECULAR SCIENCES	79	0.747
	BMC MICROBIOLOGY	78	0.737
	JOURNAL OF NUTRITION	78	0.737
	JOURNAL OF ALLERGY AND CLINICAL IMMUNOLOGY	77	0.728
	JOURNAL OF DAIRY SCIENCE	76	0.718
	ANAEROBE	64	0.605
	FOOD FUNCTION	64	0.605
	BRITISH JOURNAL OF NUTRITION	63	0.596
	JOURNAL OF PEDIATRICS	57	0.539
	CELL HOST MICROBE	56	0.529
	CLINICAL AND EXPERIMENTAL ALLERGY	56	0.529
	NATURE COMMUNICATIONS	56	0.529
	AMERICAN JOURNAL OF PHYSIOLOGY GASTROINTESTINAL AND LIVER PHYSIOLOGY	55	0.52
	ANIMALS	54	0.51
	MBIO	53	0.501
	ACTA PAEDIATRICA	52	0.492
	JOURNAL OF AGRICULTURAL AND FOOD CHEMISTRY	52	0.492
	PEDIATRIC ALLERGY AND IMMUNOLOGY	51	0.482
	AMERICAN JOURNAL OF CLINICAL NUTRITION	50	0.473
	ALLERGY	48	0.454
	BMC PEDIATRICS	48	0.454
	FASEB JOURNAL	46	0.435
	MSYSTEMS	46	0.435
	JOURNAL OF FUNCTIONAL FOODS	43	0.407
	GASTROENTEROLOGY	42	0.397
	PROCEEDINGS OF THE NATIONAL ACADEMY OF SCIENCES OF THE UNITED STATES OF AMERICA	42	0.397
	ANNALS OF NUTRITION AND METABOLISM	41	0.388
	NESTLE NUTRITION INSTITUTE WORKSHOP SERIES	41	0.388
	INFECTION AND IMMUNITY	40	0.378
	FEMS MICROBIOLOGY ECOLOGY	36	0.34
	ISME JOURNAL	36	0.34
	JOURNAL OF IMMUNOLOGY	35	0.331
	JOURNAL OF ANIMAL SCIENCE	34	0.321
	PEDIATRICS	34	0.321
	PROBIOTICS AND ANTIMICROBIAL PROTEINS	34	0.321
	BMJ OPEN	33	0.312
	EARLY HUMAN DEVELOPMENT	33	0.312
	GUT PATHOGENS	33	0.312
	FRONTIERS IN VETERINARY SCIENCE	32	0.303
	JOURNAL OF MATERNAL FETAL NEONATAL MEDICINE	32	0.303
	GUT	31	0.293
	METABOLITES	30	0.284
	MICROBIOLOGY SPECTRUM	30	0.284
	MICROBIAL PATHOGENESIS	29	0.274
	CRITICAL REVIEWS IN FOOD SCIENCE AND NUTRITION	28	0.265
	JOURNAL OF CLINICAL GASTROENTEROLOGY	28	0.265
	MOLECULAR NUTRITION FOOD RESEARCH	28	0.265
	MSPHERE	28	0.265
	NATURE MICROBIOLOGY	28	0.265
	POULTRY SCIENCE	28	0.265
	BRAIN BEHAVIOR AND IMMUNITY	27	0.255
	NEONATOLOGY	27	0.255
	ADVANCES IN NUTRITION	26	0.246
	EUROPEAN JOURNAL OF PEDIATRICS	26	0.246
	CLINICAL INFECTIOUS DISEASES	25	0.236
	FOODS	25	0.236
	VACCINE	25	0.236
	FOOD RESEARCH INTERNATIONAL	24	0.227
	WORLD JOURNAL OF GASTROENTEROLOGY	24	0.227
	DIGESTIVE DISEASES AND SCIENCES	23	0.217
	NEUROGASTROENTEROLOGY AND MOTILITY	23	0.217
	PLOS PATHOGENS	23	0.217
	SEMINARS IN PERINATOLOGY	23	0.217
	AGRO FOOD INDUSTRY HI TECH	22	0.208
	AMERICAN JOURNAL OF OBSTETRICS AND GYNECOLOGY	22	0.208
	AMERICAN JOURNAL OF PERINATOLOGY	22	0.208
	ENVIRONMENTAL MICROBIOLOGY	22	0.208
	EUROPEAN JOURNAL OF NUTRITION	22	0.208
	FEMS MICROBIOLOGY LETTERS	22	0.208
	INTERNATIONAL DAIRY JOURNAL	22	0.208
	JOURNAL OF INFECTIOUS DISEASES	22	0.208
	JOURNAL OF PARENTERAL AND ENTERAL NUTRITION	22	0.208
	JOURNAL OF PERINATOLOGY	22	0.208
	MUCOSAL IMMUNOLOGY	22	0.208
	ARCHIVES OF DISEASE IN CHILDHOOD FETAL AND NEONATAL EDITION	21	0.199
	BMC GENOMICS	21	0.199
	JOURNAL OF APPLIED MICROBIOLOGY	21	0.199
	JOURNAL OF PEDIATRIC SURGERY	21	0.199
	NUTRITION REVIEWS	21	0.199
	PEERJ	21	0.199
	SCIENCE TRANSLATIONAL MEDICINE	21	0.199
	SEMINARS IN FETAL NEONATAL MEDICINE	21	0.199
	ADVANCES IN EXPERIMENTAL MEDICINE AND BIOLOGY	20	0.189
	COCHRANE DATABASE OF SYSTEMATIC REVIEWS	20	0.189
	CURRENT MICROBIOLOGY	20	0.189
	CURRENT OPINION IN PEDIATRICS	20	0.189
	NATURE	20	0.189
	APPLIED MICROBIOLOGY AND BIOTECHNOLOGY	19	0.18
	CHILDREN BASEL	19	0.18
	CLINICAL NUTRITION	19	0.18
	EBIOMEDICINE	19	0.18
	JOURNAL OF BACTERIOLOGY	19	0.18
	JOURNAL OF DEVELOPMENTAL ORIGINS OF HEALTH AND DISEASE	19	0.18
	MEDICINE	19	0.18
	NATURE REVIEWS GASTROENTEROLOGY HEPATOLOGY	19	0.18
	CLINICAL MICROBIOLOGY AND INFECTION	18	0.17
	CURRENT OPINION IN ALLERGY AND CLINICAL IMMUNOLOGY	18	0.17
	CURRENT OPINION IN CLINICAL NUTRITION AND METABOLIC CARE	18	0.17
	JOURNAL OF NUTRITIONAL BIOCHEMISTRY	18	0.17
	CELL REPORTS MEDICINE	17	0.161
	CLINICS IN PERINATOLOGY	17	0.161
	DEVELOPMENTAL PSYCHOBIOLOGY	17	0.161
	INFLAMMATORY BOWEL DISEASES	17	0.161
	INTERNATIONAL ARCHIVES OF ALLERGY AND IMMUNOLOGY	17	0.161
	INTERNATIONAL JOURNAL OF FOOD MICROBIOLOGY	17	0.161
	JAMA PEDIATRICS	17	0.161
	JOURNAL OF ANIMAL SCIENCE AND BIOTECHNOLOGY	17	0.161
	JOURNAL OF MEDICAL MICROBIOLOGY	17	0.161
	LIFE BASEL	17	0.161
	NATURE MEDICINE	17	0.161
	PEDIATRIC INFECTIOUS DISEASE JOURNAL	17	0.161
	TRENDS IN MICROBIOLOGY	17	0.161
	ANNALS OF ALLERGY ASTHMA IMMUNOLOGY	16	0.151
	BIOMEDICINES	16	0.151
	ISCIENCE	16	0.151
	ANTIBIOTICS BASEL	15	0.142
	BMC PREGNANCY AND CHILDBIRTH	15	0.142
	FRONTIERS IN PHARMACOLOGY	15	0.142
	GASTROENTEROLOGY CLINICS OF NORTH AMERICA	15	0.142
	IMMUNITY	15	0.142
	INTERNATIONAL JOURNAL OF OBESITY	15	0.142
	LETTERS IN APPLIED MICROBIOLOGY	15	0.142
	MICROBIAL ECOLOGY	15	0.142
	NUTRICION HOSPITALARIA	15	0.142
	SCIENCE	15	0.142
	ARCHIVOS ARGENTINOS DE PEDIATRIA	14	0.132
	BMC VETERINARY RESEARCH	14	0.132
	EUROPEAN JOURNAL OF CLINICAL MICROBIOLOGY INFECTIOUS DISEASES	14	0.132
	HELIYON	14	0.132
	INTERNATIONAL JOURNAL OF ENVIRONMENTAL RESEARCH AND PUBLIC HEALTH	14	0.132
	JOURNAL OF MICROBIOLOGICAL METHODS	14	0.132
	JOURNAL OF PERINATAL NEONATAL NURSING	14	0.132
	MICROBIOLOGY SGM	14	0.132
	PROCEEDINGS OF THE NUTRITION SOCIETY	14	0.132
	AMERICAN JOURNAL OF HUMAN BIOLOGY	13	0.123
	ARCHIVES DE PEDIATRIE	13	0.123
	BIOSCIENCE BIOTECHNOLOGY AND BIOCHEMISTRY	13	0.123
	BREASTFEEDING MEDICINE	13	0.123
	CELL	13	0.123
	FOLIA MICROBIOLOGICA	13	0.123
	JOURNAL OF TRANSLATIONAL MEDICINE	13	0.123
	VETERINARY IMMUNOLOGY AND IMMUNOPATHOLOGY	13	0.123
	AMERICAN JOURNAL OF RESPIRATORY AND CRITICAL CARE MEDICINE	12	0.113
	ANIMAL	12	0.113
	BMC GASTROENTEROLOGY	12	0.113
	CELL REPORTS	12	0.113
	CELLS	12	0.113
	CURRENT OPINION IN MICROBIOLOGY	12	0.113
	FOOD BIOSCIENCE	12	0.113
	FOOD CHEMISTRY	12	0.113
	FRONTIERS IN PHYSIOLOGY	12	0.113
	JOURNAL OF PAEDIATRICS AND CHILD HEALTH	12	0.113
	LIVESTOCK SCIENCE	12	0.113
	PATHOGENS	12	0.113
	PLOS NEGLECTED TROPICAL DISEASES	12	0.113
	TRIALS	12	0.113
	ADVANCES IN NEONATAL CARE	11	0.104
	BIOMED RESEARCH INTERNATIONAL	11	0.104
	CURRENT OPINION IN INFECTIOUS DISEASES	11	0.104
	EUROPEAN REVIEW FOR MEDICAL AND PHARMACOLOGICAL SCIENCES	11	0.104
	FEMS IMMUNOLOGY AND MEDICAL MICROBIOLOGY	11	0.104
	GLYCOBIOLOGY	11	0.104
	INTERNATIONAL JOURNAL OF BIOLOGICAL MACROMOLECULES	11	0.104
	JOURNAL OF CLINICAL MEDICINE	11	0.104
	JOURNAL OF MICROBIOLOGY AND BIOTECHNOLOGY	11	0.104
	JOURNAL OF THE SCIENCE OF FOOD AND AGRICULTURE	11	0.104
	LIFE SCIENCES	11	0.104
	NPJ BIOFILMS AND MICROBIOMES	11	0.104
	PEDIATRIC SURGERY INTERNATIONAL	11	0.104
	SEMINARS IN PEDIATRIC SURGERY	11	0.104
	TRENDS IN FOOD SCIENCE TECHNOLOGY	11	0.104
	VETERINARY MICROBIOLOGY	11	0.104
	WORLD REVIEW OF NUTRITION AND DIETETICS	11	0.104
	AMERICAN JOURNAL OF REPRODUCTIVE IMMUNOLOGY	10	0.095
	AMERICAN JOURNAL OF TROPICAL MEDICINE AND HYGIENE	10	0.095
	ANIMAL NUTRITION	10	0.095
	ANNALS OF MICROBIOLOGY	10	0.095
	BIOSCIENCE OF MICROBIOTA FOOD AND HEALTH	10	0.095
	BMC INFECTIOUS DISEASES	10	0.095
	CELLULAR AND MOLECULAR GASTROENTEROLOGY AND HEPATOLOGY	10	0.095
	CLINICAL AND EXPERIMENTAL IMMUNOLOGY	10	0.095
	CURRENT DEVELOPMENTS IN NUTRITION	10	0.095
	FEMS MICROBIOLOGY REVIEWS	10	0.095
	FRONTIERS IN ENDOCRINOLOGY	10	0.095
	FRONTIERS IN NEUROSCIENCE	10	0.095
	IMMUNOLOGY	10	0.095
	JOURNAL OF PROTEOME RESEARCH	10	0.095
	MONATSSCHRIFT KINDERHEILKUNDE	10	0.095
	NUTRITION	10	0.095
	REPRODUCTIVE SCIENCES	10	0.095
	RESEARCH IN MICROBIOLOGY	10	0.095
	RESEARCH IN VETERINARY SCIENCE	10	0.095
	VIRUSES BASEL	10	0.095
	BIOMOLECULES	9	0.085
	CARBOHYDRATE POLYMERS	9	0.085
	EFSA JOURNAL	9	0.085
	EPIDEMIOLOGY AND INFECTION	9	0.085
	EXPERT REVIEW OF GASTROENTEROLOGY HEPATOLOGY	9	0.085
	FOOD AND CHEMICAL TOXICOLOGY	9	0.085
	FOOD MICROBIOLOGY	9	0.085
	GENOME BIOLOGY	9	0.085
	GENOME RESEARCH	9	0.085
	INTERNATIONAL JOURNAL OF FOOD SCIENCES AND NUTRITION	9	0.085
	IRANIAN JOURNAL OF PEDIATRICS	9	0.085
	JOURNAL OF CLINICAL MICROBIOLOGY	9	0.085
	JOURNAL OF FOOD SCIENCE	9	0.085
	JOURNAL OF PERINATAL MEDICINE	9	0.085
	JOVE JOURNAL OF VISUALIZED EXPERIMENTS	9	0.085
	MICROBES AND INFECTION	9	0.085
	MICROBIAL BIOTECHNOLOGY	9	0.085
	NEUROSCIENCE AND BIOBEHAVIORAL REVIEWS	9	0.085
	NURSING RESEARCH	9	0.085
	NUTRITION IN CLINICAL PRACTICE	9	0.085
	NUTRITION JOURNAL	9	0.085
	PEDIATRIC GASTROENTEROLOGY HEPATOLOGY NUTRITION	9	0.085
	PEDIATRICS AND NEONATOLOGY	9	0.085
	PEDIATRICS INTERNATIONAL	9	0.085
	SCIENCE OF THE TOTAL ENVIRONMENT	9	0.085
	VETERINARY RESEARCH	9	0.085
	WORLD JOURNAL OF PEDIATRICS	9	0.085
	ANNUAL REVIEW OF NUTRITION	8	0.076
	ANTIMICROBIAL RESISTANCE AND INFECTION CONTROL	8	0.076
	ASIA PACIFIC JOURNAL OF CLINICAL NUTRITION	8	0.076
	BMC MEDICINE	8	0.076
	COMPUTATIONAL AND STRUCTURAL BIOTECHNOLOGY JOURNAL	8	0.076
	CUREUS JOURNAL OF MEDICAL SCIENCE	8	0.076
	CURRENT ALLERGY AND ASTHMA REPORTS	8	0.076
	CURRENT OPINION IN BIOTECHNOLOGY	8	0.076
	CURRENT PHARMACEUTICAL DESIGN	8	0.076
	DIABETOLOGIA	8	0.076
	ENVIRONMENTAL RESEARCH	8	0.076
	EXPERT REVIEW OF CLINICAL IMMUNOLOGY	8	0.076
	FUTURE MICROBIOLOGY	8	0.076
	INTERNATIONAL IMMUNOPHARMACOLOGY	8	0.076
	INTESTINAL MICROBIOME FUNCTIONAL ASPECTS IN HEALTH AND DISEASE	8	0.076
	JOURNAL OF CROHNS COLITIS	8	0.076
	JOURNAL OF EXPERIMENTAL MEDICINE	8	0.076
	JOURNAL OF INVESTIGATIVE MEDICINE	8	0.076
	JOURNAL OF PURE AND APPLIED MICROBIOLOGY	8	0.076
	JOURNAL OF SURGICAL RESEARCH	8	0.076
	MEDICAL HYPOTHESES	8	0.076
	MICROBIOLOGY AND IMMUNOLOGY	8	0.076
	PEDIATRIC OBESITY	8	0.076
	PHARMACOLOGICAL RESEARCH	8	0.076
	PSYCHONEUROENDOCRINOLOGY	8	0.076
	TOXINS	8	0.076
	TRENDS IN MOLECULAR MEDICINE	8	0.076
	VETERINARY SCIENCES	8	0.076
	WORLD ALLERGY ORGANIZATION JOURNAL	8	0.076
	ALLERGOLOGIA ET IMMUNOPATHOLOGIA	7	0.066
	ALLERGOLOGY INTERNATIONAL	7	0.066
	ALLERGY ASTHMA IMMUNOLOGY RESEARCH	7	0.066
	ANIMAL MICROBIOME	7	0.066
	ANTIOXIDANTS	7	0.066
	ARCHIVES OF DISEASE IN CHILDHOOD	7	0.066
	ARCHIVES OF MICROBIOLOGY	7	0.066
	BIOLOGICAL PSYCHIATRY	7	0.066
	BIOLOGICAL RESEARCH FOR NURSING	7	0.066
	BIOMEDICINE PHARMACOTHERAPY	7	0.066
	BIOMETALS	7	0.066
	CLINICAL THERAPEUTICS	7	0.066
	DEVELOPMENTAL AND COMPARATIVE IMMUNOLOGY	7	0.066
	DIGESTIVE DISEASES	7	0.066
	ELIFE	7	0.066
	ENVIRONMENTAL SCIENCE TECHNOLOGY	7	0.066
	EUROPEAN JOURNAL OF IMMUNOLOGY	7	0.066
	FOOD SCIENCE NUTRITION	7	0.066
	FRONTIERS IN MEDICINE	7	0.066
	GENES	7	0.066
	INDIAN JOURNAL OF PEDIATRICS	7	0.066
	JOURNAL OF ANIMAL PHYSIOLOGY AND ANIMAL NUTRITION	7	0.066
	JOURNAL OF ANTIMICROBIAL CHEMOTHERAPY	7	0.066
	JOURNAL OF CLINICAL INVESTIGATION	7	0.066
	JOURNAL OF HUMAN LACTATION	7	0.066
	JOURNAL OF PHYSIOLOGY LONDON	7	0.066
	MEDYCYNA WETERYNARYJNA VETERINARY MEDICINE SCIENCE AND PRACTICE	7	0.066
	OBSTETRICS AND GYNECOLOGY	7	0.066
	PEDIATRIC PULMONOLOGY	7	0.066
	SCANDINAVIAN JOURNAL OF IMMUNOLOGY	7	0.066
	SYSTEMATIC AND APPLIED MICROBIOLOGY	7	0.066
	TRANSLATIONAL PEDIATRICS	7	0.066
	TURKISH JOURNAL OF PEDIATRICS	7	0.066
	ALIMENTARY PHARMACOLOGY THERAPEUTICS	6	0.057
	AMERICAN JOURNAL OF PATHOLOGY	6	0.057
	AMERICAN JOURNAL OF PHYSICAL ANTHROPOLOGY	6	0.057
	ANIMAL FEED SCIENCE AND TECHNOLOGY	6	0.057
	ANTONIE VAN LEEUWENHOEK INTERNATIONAL JOURNAL OF GENERAL AND MOLECULAR MICROBIOLOGY	6	0.057
	BJOG AN INTERNATIONAL JOURNAL OF OBSTETRICS AND GYNAECOLOGY	6	0.057
	CANADIAN JOURNAL OF MICROBIOLOGY	6	0.057
	CELLULAR AND MOLECULAR LIFE SCIENCES	6	0.057
	CURRENT DIABETES REPORTS	6	0.057
	CURRENT PEDIATRIC REVIEWS	6	0.057
	ENVIRONMENT INTERNATIONAL	6	0.057
	EUROPEAN JOURNAL OF CLINICAL NUTRITION	6	0.057
	EXPERIMENTAL AND THERAPEUTIC MEDICINE	6	0.057
	FRONTIERS IN MOLECULAR BIOSCIENCES	6	0.057
	FRONTIERS IN PUBLIC HEALTH	6	0.057
	HUMAN MILK COMPOSITION CLINICAL BENEFITS AND FUTURE OPPORTUNITIES	6	0.057
	IMMUNOBIOLOGY	6	0.057
	IMMUNOLOGICAL REVIEWS	6	0.057
	INTERNATIONAL JOURNAL OF ANTIMICROBIAL AGENTS	6	0.057
	ISME COMMUNICATIONS	6	0.057
	ITALIAN JOURNAL OF PEDIATRICS	6	0.057
	JORNAL DE PEDIATRIA	6	0.057
	JOURNAL OF AUTOIMMUNITY	6	0.057
	JOURNAL OF BIOSCIENCES	6	0.057
	JOURNAL OF FOOD PROTECTION	6	0.057
	JOURNAL OF HAZARDOUS MATERIALS	6	0.057
	JOURNAL OF HOSPITAL INFECTION	6	0.057
	JOURNAL OF NEUROGASTROENTEROLOGY AND MOTILITY	6	0.057
	JOURNAL OF REPRODUCTIVE IMMUNOLOGY	6	0.057
	JOURNAL OF THE PEDIATRIC INFECTIOUS DISEASES SOCIETY	6	0.057
	JUNDISHAPUR JOURNAL OF MICROBIOLOGY	6	0.057
	LWT FOOD SCIENCE AND TECHNOLOGY	6	0.057
	MATERNAL AND CHILD NUTRITION	6	0.057
	MEDIATORS OF INFLAMMATION	6	0.057
	MICROBIAL GENOMICS	6	0.057
	MILK MUCOSAL IMMUNITY AND THE MICROBIOME IMPACT ON THE NEONATE	6	0.057
	MINERVA PEDIATRICS	6	0.057
	NATURE REVIEWS IMMUNOLOGY	6	0.057
	NUTRITION RESEARCH REVIEWS	6	0.057
	PLOS COMPUTATIONAL BIOLOGY	6	0.057
	SURGICAL INFECTIONS	6	0.057
	AFRICAN JOURNAL OF BIOTECHNOLOGY	5	0.047
	AMERICAN JOURNAL OF BIOLOGICAL ANTHROPOLOGY	5	0.047
	AMERICAN JOURNAL OF GASTROENTEROLOGY	5	0.047
	AMERICAN JOURNAL OF OBSTETRICS GYNECOLOGY MFM	5	0.047
	AMERICAN JOURNAL OF PHYSIOLOGY REGULATORY INTEGRATIVE AND COMPARATIVE PHYSIOLOGY	5	0.047
	AMERICAN JOURNAL OF PRIMATOLOGY	5	0.047
	ANIMAL BIOTECHNOLOGY	5	0.047
	ANIMAL SCIENCE JOURNAL	5	0.047
	ANNUAL REVIEW OF FOOD SCIENCE AND TECHNOLOGY	5	0.047
	APMIS	5	0.047
	ARCHIVES OF GYNECOLOGY AND OBSTETRICS	5	0.047
	BEHAVIOURAL BRAIN RESEARCH	5	0.047
	BEST PRACTICE RESEARCH CLINICAL GASTROENTEROLOGY	5	0.047
	BMJ PAEDIATRICS OPEN	5	0.047
	CANADIAN JOURNAL OF INFECTIOUS DISEASES MEDICAL MICROBIOLOGY	5	0.047
	CELLULAR AND MOLECULAR BIOLOGY	5	0.047
	CELLULAR IMMUNOLOGY	5	0.047
	CELLULAR MICROBIOLOGY	5	0.047
	CLINICAL AND EXPERIMENTAL PEDIATRICS	5	0.047
	CLINICAL SCIENCE	5	0.047
	CRITICAL REVIEWS IN MICROBIOLOGY	5	0.047
	CURRENT BIOLOGY	5	0.047
	CURRENT OPINION IN GASTROENTEROLOGY	5	0.047
	DIABETES CARE	5	0.047
	DIAGNOSTIC MICROBIOLOGY AND INFECTIOUS DISEASE	5	0.047
	DIAGNOSTICS	5	0.047
	ENDOCRINE METABOLIC IMMUNE DISORDERS DRUG TARGETS	5	0.047
	EUROPEAN FOOD RESEARCH AND TECHNOLOGY	5	0.047
	EUROPEAN RESPIRATORY JOURNAL	5	0.047
	FOOD BIOTECHNOLOGY	5	0.047
	FRONTIERS IN CELL AND DEVELOPMENTAL BIOLOGY	5	0.047
	FRONTIERS IN CELLULAR NEUROSCIENCE	5	0.047
	FRONTIERS IN PSYCHIATRY	5	0.047
	HORMONE RESEARCH IN PAEDIATRICS	5	0.047
	IMETA	5	0.047
	IMMUNOLOGY AND ALLERGY CLINICS OF NORTH AMERICA	5	0.047
	INTERNATIONAL JOURNAL OF INFECTIOUS DISEASES	5	0.047
	INTERNATIONAL JOURNAL OF MEDICAL MICROBIOLOGY	5	0.047
	JCI INSIGHT	5	0.047
	JOURNAL OF AFFECTIVE DISORDERS	5	0.047
	JOURNAL OF ALLERGY AND CLINICAL IMMUNOLOGY IN PRACTICE	5	0.047
	JOURNAL OF BIOLOGICAL CHEMISTRY	5	0.047
	JOURNAL OF CYSTIC FIBROSIS	5	0.047
	JOURNAL OF ETHNOPHARMACOLOGY	5	0.047
	JOURNAL OF FUNGI	5	0.047
	JOURNAL OF GASTROENTEROLOGY AND HEPATOLOGY	5	0.047
	JOURNAL OF IMMUNOLOGY RESEARCH	5	0.047
	JOURNAL OF LEUKOCYTE BIOLOGY	5	0.047
	JOURNAL OF MEDICINAL FOOD	5	0.047
	JOURNAL OF MICROBIOLOGY	5	0.047
	JOURNAL OF PROTEOMICS	5	0.047
	JOURNAL OF VETERINARY INTERNAL MEDICINE	5	0.047
	LANCET	5	0.047
	MCN THE AMERICAN JOURNAL OF MATERNAL CHILD NURSING	5	0.047
	MEDICAL SCIENCE MONITOR	5	0.047
	MEDICINA LITHUANIA	5	0.047
	MICROBIAL CELL FACTORIES	5	0.047
	MICROBIOLOGYOPEN	5	0.047
	MOLECULAR IMMUNOLOGY	5	0.047
	MOLECULAR MICROBIOLOGY	5	0.047
	PAEDIATRICA INDONESIANA	5	0.047
	PEDIATRIC DIABETES	5	0.047
	PHYSIOLOGICAL GENOMICS	5	0.047
	POSTEPY HIGIENY I MEDYCYNY DOSWIADCZALNEJ	5	0.047
	POSTEPY MIKROBIOLOGII	5	0.047
	PROBIOTICS AND CHILD GASTROINTESTINAL HEALTH ADVANCES IN MICROBIOLOGY INFECTIOUS DISEASES AND PUBLIC HEALTH VOL 10	5	0.047
	PROCEEDINGS OF THE ROYAL SOCIETY B BIOLOGICAL SCIENCES	5	0.047
	SCIENCE ADVANCES	5	0.047
	TRENDS IN IMMUNOLOGY	5	0.047
	WORLD JOURNAL OF MICROBIOLOGY BIOTECHNOLOGY	5	0.047
	ALLERGOLOGIE	4	0.038
	ALLERGY ASTHMA AND CLINICAL IMMUNOLOGY	4	0.038
	ANALYTICAL AND BIOANALYTICAL CHEMISTRY	4	0.038
	ANALYTICAL CHEMISTRY	4	0.038
	ANNALS OF APPLIED STATISTICS	4	0.038
	ANNALS OF THE NEW YORK ACADEMY OF SCIENCES	4	0.038
	ANNUAL REVIEW OF ANIMAL BIOSCIENCES	4	0.038
	APPLIED SCIENCES BASEL	4	0.038
	ASIAN AUSTRALASIAN JOURNAL OF ANIMAL SCIENCES	4	0.038
	BEST PRACTICE RESEARCH CLINICAL OBSTETRICS GYNAECOLOGY	4	0.038
	BIRTH DEFECTS RESEARCH PART C EMBRYO TODAY REVIEWS	4	0.038
	BMC BIOINFORMATICS	4	0.038
	BMC BIOLOGY	4	0.038
	BMC IMMUNOLOGY	4	0.038
	BMJ BRITISH MEDICAL JOURNAL	4	0.038
	BRAZILIAN JOURNAL OF MEDICAL AND BIOLOGICAL RESEARCH	4	0.038
	BRIEFINGS IN BIOINFORMATICS	4	0.038
	BRITISH JOURNAL OF DERMATOLOGY	4	0.038
	CANADIAN MEDICAL ASSOCIATION JOURNAL	4	0.038
	CARBOHYDRATE RESEARCH	4	0.038
	CLINICA CHIMICA ACTA	4	0.038
	CLINICAL AND TRANSLATIONAL ALLERGY	4	0.038
	CNS NEUROLOGICAL DISORDERS DRUG TARGETS	4	0.038
	COMMUNICATIONS BIOLOGY	4	0.038
	CORRESPONDANCES EN METABOLISMES HORMONES DIABETES ET NUTRITION	4	0.038
	CRITICAL CARE	4	0.038
	CURRENT INFECTIOUS DISEASE REPORTS	4	0.038
	CURRENT OPINION IN HIV AND AIDS	4	0.038
	CZECH JOURNAL OF ANIMAL SCIENCE	4	0.038
	DIABETES RESEARCH AND CLINICAL PRACTICE	4	0.038
	DIGESTIVE AND LIVER DISEASE	4	0.038
	ECLINICALMEDICINE	4	0.038
	ENVIRONMENTAL POLLUTION	4	0.038
	EVIDENCE BASED COMPLEMENTARY AND ALTERNATIVE MEDICINE	4	0.038
	EVOLUTION MEDICINE AND PUBLIC HEALTH	4	0.038
	EXPERIMENTAL DERMATOLOGY	4	0.038
	FREE RADICAL BIOLOGY AND MEDICINE	4	0.038
	FRONTIERS IN NEUROENDOCRINOLOGY	4	0.038
	GASTROENTEROLOGY RESEARCH AND PRACTICE	4	0.038
	GASTROINTESTINAL DISORDERS	4	0.038
	GENOME MEDICINE	4	0.038
	INTERNATIONAL JOURNAL OF DAIRY TECHNOLOGY	4	0.038
	INTERNATIONAL JOURNAL OF EPIDEMIOLOGY	4	0.038
	JAMA NETWORK OPEN	4	0.038
	JOURNAL OF AOAC INTERNATIONAL	4	0.038
	JOURNAL OF BIOSCIENCE AND BIOENGINEERING	4	0.038
	JOURNAL OF FOOD AND DRUG ANALYSIS	4	0.038
	JOURNAL OF GLOBAL ANTIMICROBIAL RESISTANCE	4	0.038
	JOURNAL OF GLOBAL HEALTH	4	0.038
	JOURNAL OF HEPATOLOGY	4	0.038
	JOURNAL OF INTERNATIONAL MEDICAL RESEARCH	4	0.038
	JOURNAL OF PSYCHIATRIC RESEARCH	4	0.038
	JOURNAL OF VETERINARY DIAGNOSTIC INVESTIGATION	4	0.038
	JOURNAL OF VETERINARY MEDICAL SCIENCE	4	0.038
	JOURNAL OF VIROLOGY	4	0.038
	KOREAN JOURNAL FOR FOOD SCIENCE OF ANIMAL RESOURCES	4	0.038
	MICROBIOLOGY AND MOLECULAR BIOLOGY REVIEWS	4	0.038
	MINERVA PEDIATRICA	4	0.038
	MOLECULAR CELLULAR PROTEOMICS	4	0.038
	MOLECULES	4	0.038
	NEUROPSYCHOPHARMACOLOGY	4	0.038
	NUTRITION RESEARCH	4	0.038
	OBESITY	4	0.038
	PERSONALIZED NUTRITION FOR THE DIVERSE NEEDS OF INFANTS AND CHILDREN	4	0.038
	PHARMANUTRITION	4	0.038
	PHYSIOLOGICAL REPORTS	4	0.038
	PROBIOTIC BACTERIA AND THEIR EFFECT ON HUMAN HEALTH AND WELL BEING	4	0.038
	PROGRESS IN MOLECULAR BIOLOGY AND TRANSLATIONAL SCIENCE	4	0.038
	PROSTAGLANDINS LEUKOTRIENES AND ESSENTIAL FATTY ACIDS	4	0.038
	PROTEOMICS	4	0.038
	PSYCHOPHARMACOLOGY	4	0.038
	PSYCHOSOMATIC MEDICINE	4	0.038
	REVISTA MEXICANA DE INGENIERIA QUIMICA	4	0.038
	REVUE FRANCAISE D ALLERGOLOGIE	4	0.038
	SEMINA CIENCIAS AGRARIAS	4	0.038
	SEMINARS IN IMMUNOPATHOLOGY	4	0.038
	SEMINARS IN REPRODUCTIVE MEDICINE	4	0.038
	TRANSLATIONAL RESEARCH	4	0.038
	TRENDS IN ENDOCRINOLOGY AND METABOLISM	4	0.038
	VACCINES	4	0.038
	VETERINARY CLINICS OF NORTH AMERICA FOOD ANIMAL PRACTICE	4	0.038
	VETERINARY RESEARCH COMMUNICATIONS	4	0.038
	WORLD JOURNAL OF CLINICAL CASES	4	0.038
	3 BIOTECH	3	0.028
	ACS INFECTIOUS DISEASES	3	0.028
	ACTA OBSTETRICIA ET GYNECOLOGICA SCANDINAVICA	3	0.028
	ACTA VETERINARIA HUNGARICA	3	0.028
	ACTA VETERINARIA SCANDINAVICA	3	0.028
	AIDS	3	0.028
	AMERICAN JOURNAL OF TRANSLATIONAL RESEARCH	3	0.028
	AMINO ACIDS	3	0.028
	ANNALS OF CLINICAL MICROBIOLOGY AND ANTIMICROBIALS	3	0.028
	ANTIMICROBIAL AGENTS AND CHEMOTHERAPY	3	0.028
	APPLIED BIOCHEMISTRY AND BIOTECHNOLOGY	3	0.028
	ARTHRITIS RHEUMATOLOGY	3	0.028
	AUSTRALASIAN JOURNAL OF DERMATOLOGY	3	0.028
	BIOCHEMICAL AND BIOPHYSICAL RESEARCH COMMUNICATIONS	3	0.028
	BIOCHEMICAL JOURNAL	3	0.028
	BIOCHEMISTRY AND CELL BIOLOGY	3	0.028
	BIOCHIMICA ET BIOPHYSICA ACTA GENERAL SUBJECTS	3	0.028
	BIOCHIMICA ET BIOPHYSICA ACTA MOLECULAR BASIS OF DISEASE	3	0.028
	BIOLOGY BASEL	3	0.028
	BIOLOGY LETTERS	3	0.028
	BIOMEDICAL JOURNAL	3	0.028
	BIOSCIENCE RESEARCH	3	0.028
	BIOTECHNOLOGY ADVANCES	3	0.028
	BIRTH DEFECTS RESEARCH PART A CLINICAL AND MOLECULAR TERATOLOGY	3	0.028
	BMB REPORTS	3	0.028
	BMC COMPLEMENTARY AND ALTERNATIVE MEDICINE	3	0.028
	BMC NUTRITION	3	0.028
	BMC PUBLIC HEALTH	3	0.028
	BMC WOMENS HEALTH	3	0.028
	BRAIN SCIENCES	3	0.028
	BRAZILIAN JOURNAL OF MICROBIOLOGY	3	0.028
	BRITISH FOOD JOURNAL	3	0.028
	CANADIAN JOURNAL OF ANIMAL SCIENCE	3	0.028
	CANADIAN JOURNAL OF PSYCHIATRY REVUE CANADIENNE DE PSYCHIATRIE	3	0.028
	CHEMOSPHERE	3	0.028
	CLINICAL AND VACCINE IMMUNOLOGY	3	0.028
	CLINICAL GASTROENTEROLOGY AND HEPATOLOGY	3	0.028
	CLINICAL MICROBIOLOGY REVIEWS	3	0.028
	CLINICAL REVIEWS IN ALLERGY IMMUNOLOGY	3	0.028
	CNS NEUROSCIENCE THERAPEUTICS	3	0.028
	COMMUNICATIONS MEDICINE	3	0.028
	COMPARATIVE MEDICINE	3	0.028
	CRITICAL CARE MEDICINE	3	0.028
	CURRENT ISSUES IN MOLECULAR BIOLOGY	3	0.028
	CURRENT OPINION IN FOOD SCIENCE	3	0.028
	CURRENT OPINION IN IMMUNOLOGY	3	0.028
	CURRENT OPINION IN VIROLOGY	3	0.028
	CURRENT TOPICS IN MICROBIOLOGY AND IMMUNOLOGY	3	0.028
	DANISH MEDICAL JOURNAL	3	0.028
	DIABETES	3	0.028
	DIABETES OBESITY METABOLISM	3	0.028
	DISEASE MODELS MECHANISMS	3	0.028
	ECOLOGY AND EVOLUTION	3	0.028
	EMBO REPORTS	3	0.028
	ENDOCRINOLOGY	3	0.028
	EQUINE VETERINARY JOURNAL	3	0.028
	EUROPEAN JOURNAL OF OBSTETRICS GYNECOLOGY AND REPRODUCTIVE BIOLOGY	3	0.028
	EUROPEAN JOURNAL OF PEDIATRIC SURGERY	3	0.028
	EUROPEAN JOURNAL OF PHARMACOLOGY	3	0.028
	EXPERT OPINION ON DRUG METABOLISM TOXICOLOGY	3	0.028
	EXPERT OPINION ON DRUG SAFETY	3	0.028
	EXPERT REVIEW OF ANTI INFECTIVE THERAPY	3	0.028
	FEBS JOURNAL	3	0.028
	FERMENTATION BASEL	3	0.028
	FOOD CONTROL	3	0.028
	FOOD REVIEWS INTERNATIONAL	3	0.028
	FOOD SCIENCE AND HUMAN WELLNESS	3	0.028
	FRONTIERS IN ALLERGY	3	0.028
	FRONTIERS IN GENETICS	3	0.028
	FRONTIERS IN INTEGRATIVE NEUROSCIENCE	3	0.028
	FUNCTIONAL FOODS IN HEALTH AND DISEASE	3	0.028
	GENOMICS PROTEOMICS BIOINFORMATICS	3	0.028
	GYNAKOLOGE	3	0.028
	HEALTH TECHNOLOGY ASSESSMENT	3	0.028
	HELICOBACTER	3	0.028
	HONG KONG JOURNAL OF PAEDIATRICS	3	0.028
	ILAR JOURNAL	3	0.028
	IMMUNOLOGY LETTERS	3	0.028
	INDIAN JOURNAL OF MICROBIOLOGY	3	0.028
	INDIAN PEDIATRICS	3	0.028
	INFECTION AND DRUG RESISTANCE	3	0.028
	INNATE IMMUNITY	3	0.028
	INTERNATIONAL BREASTFEEDING JOURNAL	3	0.028
	INTERNATIONAL IMMUNOLOGY	3	0.028
	INTERNATIONAL JOURNAL OF CLINICAL AND EXPERIMENTAL MEDICINE	3	0.028
	INTERNATIONAL JOURNAL OF PEDIATRIC OTORHINOLARYNGOLOGY	3	0.028
	INTERNATIONAL JOURNAL OF PHARMACEUTICS	3	0.028
	INTERNATIONAL JOURNAL OF SYSTEMATIC AND EVOLUTIONARY MICROBIOLOGY	3	0.028
	INVESTIGATIVE OPHTHALMOLOGY VISUAL SCIENCE	3	0.028
	IRANIAN JOURNAL OF MICROBIOLOGY	3	0.028
	JOGNN JOURNAL OF OBSTETRIC GYNECOLOGIC AND NEONATAL NURSING	3	0.028
	JOURNAL OF APPLIED POULTRY RESEARCH	3	0.028
	JOURNAL OF ASTHMA AND ALLERGY	3	0.028
	JOURNAL OF BIOLOGICAL REGULATORS AND HOMEOSTATIC AGENTS	3	0.028
	JOURNAL OF CLINICAL BIOCHEMISTRY AND NUTRITION	3	0.028
	JOURNAL OF COMPARATIVE PATHOLOGY	3	0.028
	JOURNAL OF FOOD BIOCHEMISTRY	3	0.028
	JOURNAL OF GASTROENTEROLOGY	3	0.028
	JOURNAL OF GENERAL AND APPLIED MICROBIOLOGY	3	0.028
	JOURNAL OF INFECTION IN DEVELOPING COUNTRIES	3	0.028
	JOURNAL OF INHERITED METABOLIC DISEASE	3	0.028
	JOURNAL OF LIPID RESEARCH	3	0.028
	JOURNAL OF MEDICAL PRIMATOLOGY	3	0.028
	JOURNAL OF PERSONALIZED MEDICINE	3	0.028
	JOURNAL OF PHARMACEUTICAL AND BIOMEDICAL ANALYSIS	3	0.028
	JOURNAL OF PHARMACEUTICAL RESEARCH INTERNATIONAL	3	0.028
	JOURNAL OF PHYSIOLOGY AND PHARMACOLOGY	3	0.028
	JOURNAL OF SLEEP RESEARCH	3	0.028
	JOURNAL OF THE AMERICAN COLLEGE OF NUTRITION	3	0.028
	JOURNAL OF THE FORMOSAN MEDICAL ASSOCIATION	3	0.028
	JOURNAL OF THE INTERNATIONAL AIDS SOCIETY	3	0.028
	JOURNAL OF TROPICAL PEDIATRICS	3	0.028
	JOURNAL OF WATER AND HEALTH	3	0.028
	KLINISCHE PADIATRIE	3	0.028
	LABORATORY INVESTIGATION	3	0.028
	M S MEDECINE SCIENCES	3	0.028
	MICROBIAL DRUG RESISTANCE	3	0.028
	MICROBIAL HOST INTERACTION TOLERANCE VERSUS ALLERGY	3	0.028
	MICROBIOLOGICAL RESEARCH	3	0.028
	MILCHWISSENSCHAFT MILK SCIENCE INTERNATIONAL	3	0.028
	NANOSCALE	3	0.028
	NEUROSCIENCE	3	0.028
	NEW MICROBES AND NEW INFECTIONS	3	0.028
	NPJ VACCINES	3	0.028
	NUTRITION METABOLISM AND CARDIOVASCULAR DISEASES	3	0.028
	NUTRITIONAL CARE OF PRETERM INFANTS SCIENTIFIC BASIS AND PRACTICAL GUIDELINES	3	0.028
	OBESITY REVIEWS	3	0.028
	ORVOSI HETILAP	3	0.028
	PAKISTAN JOURNAL OF MEDICAL SCIENCES	3	0.028
	PARASITES VECTORS	3	0.028
	PATHOGENS AND DISEASE	3	0.028
	PEDIATRIC AND DEVELOPMENTAL PATHOLOGY	3	0.028
	PEDIATRIC CRITICAL CARE MEDICINE	3	0.028
	PEDIATRIC NEPHROLOGY	3	0.028
	PHARMACEUTICS	3	0.028
	PHARMACOLOGY BIOCHEMISTRY AND BEHAVIOR	3	0.028
	PHYSIOLOGY BEHAVIOR	3	0.028
	PLOS GENETICS	3	0.028
	PROGRESS IN NEURO PSYCHOPHARMACOLOGY BIOLOGICAL PSYCHIATRY	3	0.028
	PUBLIC HEALTH NUTRITION	3	0.028
	REVISTA CHILENA DE NUTRICION	3	0.028
	REVISTA DE INVESTIGACION CLINICA CLINICAL AND TRANSLATIONAL INVESTIGATION	3	0.028
	RSC ADVANCES	3	0.028
	SEMINARS IN IMMUNOLOGY	3	0.028
	SMALL RUMINANT RESEARCH	3	0.028
	STAR PROTOCOLS	3	0.028
	TERAPEVTICHESKII ARKHIV	3	0.028
	TRANSLATIONAL ANIMAL SCIENCE	3	0.028
	TRENDS IN CARBOHYDRATE RESEARCH	3	0.028
	TRENDS IN NEUROSCIENCES	3	0.028
	VETERINARY PATHOLOGY	3	0.028
	VIROLOGY	3	0.028
	WIENER KLINISCHE WOCHENSCHRIFT	3	0.028
	WINDOW OF OPPORTUNITY PRE PREGNANCY TO 24 MONTHS OF AGE	3	0.028
	5TH VACCINE AND ISV ANNUAL GLOBAL CONGRESS	2	0.019
	ACS APPLIED MATERIALS INTERFACES	2	0.019
	ACS NANO	2	0.019
	ACS OMEGA	2	0.019
	ACS SYNTHETIC BIOLOGY	2	0.019
	ACTA CRYSTALLOGRAPHICA SECTION D STRUCTURAL BIOLOGY	2	0.019
	ACTA MEDICA MEDITERRANEA	2	0.019
	ACTA MICROBIOLOGICA ET IMMUNOLOGICA HUNGARICA	2	0.019
	ACTA PARASITOLOGICA	2	0.019
	ACTA SCIENTIAE VETERINARIAE	2	0.019
	ACTA TROPICA	2	0.019
	ADVANCED BIOLOGY	2	0.019
	ADVANCEMENTS OF MICROBIOLOGY	2	0.019
	ADVANCES IN BIOCHEMICAL ENGINEERING BIOTECHNOLOGY	2	0.019
	ADVANCES IN CLINICAL AND EXPERIMENTAL MEDICINE	2	0.019
	AFRICAN JOURNAL OF MICROBIOLOGY RESEARCH	2	0.019
	AGEING RESEARCH REVIEWS	2	0.019
	AGING CELL	2	0.019
	AGING US	2	0.019
	ALLERGIC DISEASES AND THE ENVIRONMENT	2	0.019
	ALLERGY AND ASTHMA PROCEEDINGS	2	0.019
	AMB EXPRESS	2	0.019
	AMERICAN FAMILY PHYSICIAN	2	0.019
	AMERICAN JOURNAL OF KIDNEY DISEASES	2	0.019
	AMERICAN JOURNAL OF PHYSIOLOGY ENDOCRINOLOGY AND METABOLISM	2	0.019
	AMERICAN JOURNAL OF RESPIRATORY CELL AND MOLECULAR BIOLOGY	2	0.019
	AMERICAN JOURNAL OF RHINOLOGY ALLERGY	2	0.019
	AMERICAN JOURNAL OF THE MEDICAL SCIENCES	2	0.019
	ANALYTICAL METHODS	2	0.019
	ANIMAL PRODUCTION SCIENCE	2	0.019
	ANNALS OF SURGERY	2	0.019
	ANNALS OF THE AMERICAN THORACIC SOCIETY	2	0.019
	ANNALS OF TROPICAL PAEDIATRICS	2	0.019
	ANNUAL REVIEW OF IMMUNOLOGY	2	0.019
	APPLIED PHYSIOLOGY NUTRITION AND METABOLISM	2	0.019
	ARCHIVES OF ANIMAL NUTRITION	2	0.019
	ARCHIVES OF BIOCHEMISTRY AND BIOPHYSICS	2	0.019
	ARCHIVES OF MEDICAL RESEARCH	2	0.019
	ARCHIVES OF PEDIATRICS ADOLESCENT MEDICINE	2	0.019
	ARCHIVOS LATINOAMERICANOS DE NUTRICION	2	0.019
	ASIA PACIFIC ALLERGY	2	0.019
	ASIAN PACIFIC JOURNAL OF TROPICAL MEDICINE	2	0.019
	AUSTRALIAN JOURNAL OF DAIRY TECHNOLOGY	2	0.019
	AUSTRALIAN NEW ZEALAND JOURNAL OF OBSTETRICS GYNAECOLOGY	2	0.019
	BASIC CLINICAL PHARMACOLOGY TOXICOLOGY	2	0.019
	BEHAVIORAL AND BRAIN SCIENCES	2	0.019
	BIOACTIVE COMPONENTS OF MILK	2	0.019
	BIOCELL	2	0.019
	BIOCHEMICAL SOCIETY TRANSACTIONS	2	0.019
	BIOCHEMISTRY	2	0.019
	BIOCHEMISTRY MOSCOW	2	0.019
	BIOESSAYS	2	0.019
	BIOGERONTOLOGY	2	0.019
	BIOINFORMATICS	2	0.019
	BIOLOGICAL PHARMACEUTICAL BULLETIN	2	0.019
	BIOLOGY OF REPRODUCTION	2	0.019
	BIOMEDICAL RESEARCH TOKYO	2	0.019
	BIOSCIENCE REPORTS	2	0.019
	BIOSENSORS BASEL	2	0.019
	BIOTECHNOLOGY BIOTECHNOLOGICAL EQUIPMENT	2	0.019
	BMJ NUTRITION PREVENTION HEALTH	2	0.019
	BRATISLAVA MEDICAL JOURNAL BRATISLAVSKE LEKARSKE LISTY	2	0.019
	BRAZILIAN JOURNAL OF POULTRY SCIENCE	2	0.019
	BULLETIN DE L ACADEMIE NATIONALE DE MEDECINE	2	0.019
	BULLETIN OF RUSSIAN STATE MEDICAL UNIVERSITY	2	0.019
	CANADIAN JOURNAL OF DIABETES	2	0.019
	CASE REPORTS IN GASTROENTEROLOGY	2	0.019
	CELLULAR MOLECULAR IMMUNOLOGY	2	0.019
	CHEMBIOCHEM	2	0.019
	CHEST	2	0.019
	CHINESE JOURNAL OF INTEGRATIVE MEDICINE	2	0.019
	CHINESE MEDICAL JOURNAL	2	0.019
	CHINESE SCIENCE BULLETIN CHINESE	2	0.019
	CIENCIA RURAL	2	0.019
	CIRCULATION	2	0.019
	CLINICAL AND EXPERIMENTAL DERMATOLOGY	2	0.019
	CLINICAL AND EXPERIMENTAL OBSTETRICS GYNECOLOGY	2	0.019
	CLINICAL DEVELOPMENTAL IMMUNOLOGY	2	0.019
	CLINICAL EPIDEMIOLOGY AND GLOBAL HEALTH	2	0.019
	CLINICAL IMMUNOLOGY	2	0.019
	CLINICAL NUTRITION ESPEN	2	0.019
	CLINICAL OBSTETRICS AND GYNECOLOGY	2	0.019
	CLINICAL PEDIATRICS	2	0.019
	CLINICAL RHEUMATOLOGY	2	0.019
	CLINICS	2	0.019
	COMPARATIVE BIOCHEMISTRY AND PHYSIOLOGY A MOLECULAR INTEGRATIVE PHYSIOLOGY	2	0.019
	COMPARATIVE IMMUNOLOGY MICROBIOLOGY AND INFECTIOUS DISEASES	2	0.019
	COMPREHENSIVE REVIEWS IN FOOD SCIENCE AND FOOD SAFETY	2	0.019
	CONTEMPORARY CLINICAL TRIALS	2	0.019
	CTS CLINICAL AND TRANSLATIONAL SCIENCE	2	0.019
	CURRENT ENVIRONMENTAL HEALTH REPORTS	2	0.019
	CURRENT MEDICAL RESEARCH AND OPINION	2	0.019
	CURRENT MOLECULAR MEDICINE	2	0.019
	CURRENT OPINION IN ENDOCRINOLOGY DIABETES AND OBESITY	2	0.019
	CURRENT OPINION IN NEUROBIOLOGY	2	0.019
	CURRENT PHARMACEUTICAL BIOTECHNOLOGY	2	0.019
	CURRENT PROTEIN PEPTIDE SCIENCE	2	0.019
	CURRENT PSYCHIATRY REPORTS	2	0.019
	CURRENT RESEARCH IN BIOTECHNOLOGY	2	0.019
	CURRENT RESEARCH IN MICROBIAL SCIENCES	2	0.019
	CURRENT TOPICS IN NUTRACEUTICAL RESEARCH	2	0.019
	DATA IN BRIEF	2	0.019
	DEVELOPMENT AND PSYCHOPATHOLOGY	2	0.019
	DEVELOPMENTAL NEUROSCIENCE	2	0.019
	DIABETES MELLITUS	2	0.019
	DIABETOLOGY METABOLIC SYNDROME	2	0.019
	DIETARY FIBRE	2	0.019
	DNA RESEARCH	2	0.019
	DOMESTIC ANIMAL ENDOCRINOLOGY	2	0.019
	DRUG DESIGN DEVELOPMENT AND THERAPY	2	0.019
	E3S WEB OF CONFERENCES	2	0.019
	EARLY NUTRITION AND ITS LATER CONSEQUENCES NEW OPPORTUNITIES	2	0.019
	EMBO MOLECULAR MEDICINE	2	0.019
	EMERGING INFECTIOUS DISEASES	2	0.019
	EMERGING MICROBES INFECTIONS	2	0.019
	ENGINEERING IN LIFE SCIENCES	2	0.019
	ENVIRONMENTAL HEALTH PERSPECTIVES	2	0.019
	ENVIRONMENTAL MICROBIOLOGY REPORTS	2	0.019
	EPILEPSY RESEARCH	2	0.019
	EUROPEAN JOURNAL OF CLINICAL INVESTIGATION	2	0.019
	EUROPEAN JOURNAL OF MEDICAL RESEARCH	2	0.019
	EUROPEAN JOURNAL OF PAEDIATRIC NEUROLOGY	2	0.019
	EUROPEAN JOURNAL OF PHARMACEUTICS AND BIOPHARMACEUTICS	2	0.019
	EXPERIMENTAL AND MOLECULAR MEDICINE	2	0.019
	EXPERIMENTAL ANIMALS	2	0.019
	EXPERT REVIEW OF CLINICAL PHARMACOLOGY	2	0.019
	EXPERT REVIEW OF PROTEOMICS	2	0.019
	EXPERT REVIEW OF VACCINES	2	0.019
	EXPOSURE AND HEALTH	2	0.019
	FERTILITY AND STERILITY	2	0.019
	FLORIDA ENTOMOLOGIST	2	0.019
	FOOD HYDROCOLLOIDS	2	0.019
	FOOD PRODUCTION PROCESSING AND NUTRITION	2	0.019
	FOOD SCIENCE AND BIOTECHNOLOGY	2	0.019
	FOOD TECHNOLOGY AND BIOTECHNOLOGY	2	0.019
	FOODBORNE PATHOGENS AND DISEASE	2	0.019
	FRONTIERS IN ANIMAL SCIENCE	2	0.019
	FRONTIERS IN CARDIOVASCULAR MEDICINE	2	0.019
	FRONTIERS IN MARINE SCIENCE	2	0.019
	FRONTIERS IN ORAL HEALTH	2	0.019
	FUNGAL GENETICS AND BIOLOGY	2	0.019
	GASTROENTEROLOGY REPORT	2	0.019
	GENE REPORTS	2	0.019
	GENOMICS	2	0.019
	GINEKOLOGIA POLSKA	2	0.019
	GLOBAL PUBLIC HEALTH	2	0.019
	GLYCOCONJUGATE JOURNAL	2	0.019
	GUT AND LIVER	2	0.019
	HEALTHCARE	2	0.019
	HEPATOLOGY	2	0.019
	HISTOLOGY AND HISTOPATHOLOGY	2	0.019
	HUMAN NUTRITION METABOLISM	2	0.019
	HYPERTENSION	2	0.019
	IMMUNE NETWORK	2	0.019
	IMMUNITY AGEING	2	0.019
	IMMUNITY INFLAMMATION AND DISEASE	2	0.019
	IMMUNOLOGY AND CELL BIOLOGY	2	0.019
	IMMUNOTHERAPY	2	0.019
	IMPORTANCE OF IMMUNONUTRITION	2	0.019
	INDIAN JOURNAL OF ANIMAL RESEARCH	2	0.019
	INDIAN JOURNAL OF EXPERIMENTAL BIOLOGY	2	0.019
	INDIAN JOURNAL OF MEDICAL RESEARCH	2	0.019
	INDIAN JOURNAL OF PHARMACEUTICAL SCIENCES	2	0.019
	INFECTION CONTROL AND HOSPITAL EPIDEMIOLOGY	2	0.019
	INFECTION GENETICS AND EVOLUTION	2	0.019
	INFEKTSIYA I IMMUNITET	2	0.019
	INSECTS	2	0.019
	INTERNAL MEDICINE JOURNAL	2	0.019
	INTERNATIONAL FOOD RESEARCH JOURNAL	2	0.019
	INTERNATIONAL JOURNAL FOR PARASITOLOGY	2	0.019
	INTERNATIONAL JOURNAL OF BIOCHEMISTRY CELL BIOLOGY	2	0.019
	INTERNATIONAL JOURNAL OF FOOD SCIENCE AND TECHNOLOGY	2	0.019
	INTERNATIONAL JOURNAL OF MICROBIOLOGY	2	0.019
	INTERNATIONAL JOURNAL OF MOLECULAR MEDICINE	2	0.019
	INTERNATIONAL JOURNAL OF ORAL SCIENCE	2	0.019
	INTERNATIONAL JOURNAL OF PAEDIATRIC DENTISTRY	2	0.019
	INTERNATIONAL JOURNAL OF SURGERY	2	0.019
	INTERNATIONAL JOURNAL OF TOXICOLOGY	2	0.019
	INTERNATIONAL MICROBIOLOGY	2	0.019
	ISRAEL JOURNAL OF VETERINARY MEDICINE	2	0.019
	JAPANESE JOURNAL OF INFECTIOUS DISEASES	2	0.019
	JMIR RESEARCH PROTOCOLS	2	0.019
	JOURNAL OF AAPOS	2	0.019
	JOURNAL OF ADVANCED RESEARCH	2	0.019
	JOURNAL OF ALZHEIMERS DISEASE	2	0.019
	JOURNAL OF ARCHAEOLOGICAL SCIENCE	2	0.019
	JOURNAL OF ASTHMA	2	0.019
	JOURNAL OF AUTISM AND DEVELOPMENTAL DISORDERS	2	0.019
	JOURNAL OF BASIC MICROBIOLOGY	2	0.019
	JOURNAL OF BIOMEDICAL SCIENCE	2	0.019
	JOURNAL OF BIOTECHNOLOGY	2	0.019
	JOURNAL OF CHEMOTHERAPY	2	0.019
	JOURNAL OF CHROMATOGRAPHY B ANALYTICAL TECHNOLOGIES IN THE BIOMEDICAL AND LIFE SCIENCES	2	0.019
	JOURNAL OF CLINICAL AND TRANSLATIONAL HEPATOLOGY	2	0.019
	JOURNAL OF CLINICAL LABORATORY ANALYSIS	2	0.019
	JOURNAL OF CONTROLLED RELEASE	2	0.019
	JOURNAL OF DAIRY RESEARCH	2	0.019
	JOURNAL OF DERMATOLOGICAL SCIENCE	2	0.019
	JOURNAL OF ENDOCRINOLOGICAL INVESTIGATION	2	0.019
	JOURNAL OF ENDOCRINOLOGY	2	0.019
	JOURNAL OF EQUINE VETERINARY SCIENCE	2	0.019
	JOURNAL OF FOOD PROCESSING AND PRESERVATION	2	0.019
	JOURNAL OF HEALTH POPULATION AND NUTRITION	2	0.019
	JOURNAL OF HUMAN NUTRITION AND DIETETICS	2	0.019
	JOURNAL OF INFECTION AND CHEMOTHERAPY	2	0.019
	JOURNAL OF INFECTION AND PUBLIC HEALTH	2	0.019
	JOURNAL OF INTERNAL MEDICINE	2	0.019
	JOURNAL OF MAMMARY GLAND BIOLOGY AND NEOPLASIA	2	0.019
	JOURNAL OF MICROBIOLOGY IMMUNOLOGY AND INFECTION	2	0.019
	JOURNAL OF MOLECULAR BIOLOGY	2	0.019
	JOURNAL OF NEUROENDOCRINOLOGY	2	0.019
	JOURNAL OF NEUROIMMUNOLOGY	2	0.019
	JOURNAL OF NEUROSCIENCE	2	0.019
	JOURNAL OF OBSTETRICS AND GYNAECOLOGY RESEARCH	2	0.019
	JOURNAL OF PEDIATRIC AND NEONATAL INDIVIDUALIZED MEDICINE	2	0.019
	JOURNAL OF PHYSIOLOGY AND BIOCHEMISTRY	2	0.019
	JOURNAL OF THE AMERICAN HEART ASSOCIATION	2	0.019
	JOURNAL OF THE ROYAL SOCIETY OF NEW ZEALAND	2	0.019
	JOURNAL OF THEORETICAL BIOLOGY	2	0.019
	JOURNAL OF ZHEJIANG UNIVERSITY SCIENCE B	2	0.019
	LAB ANIMAL	2	0.019
	LAIT	2	0.019
	LANCET INFECTIOUS DISEASES	2	0.019
	LANCET MICROBE	2	0.019
	MAGYAR ALLATORVOSOK LAPJA	2	0.019
	MAMMALIAN GENOME	2	0.019
	MARINE DRUGS	2	0.019
	MED	2	0.019
	MEDECINE ET MALADIES INFECTIEUSES	2	0.019
	MEMORIAS DO INSTITUTO OSWALDO CRUZ	2	0.019
	METABOLOMICS	2	0.019
	MICROBIOLOGY	2	0.019
	MICROBIOME IN HEALTH AND DISEASE	2	0.019
	MOLECULAR AND CELLULAR PEDIATRICS	2	0.019
	MOLECULAR BIOLOGY REPORTS	2	0.019
	MOLECULAR ECOLOGY	2	0.019
	MOLECULAR GENETICS MICROBIOLOGY AND VIROLOGY	2	0.019
	MOLECULAR MEDICINE	2	0.019
	MOLECULAR MEDICINE REPORTS	2	0.019
	MOLECULAR PAIN	2	0.019
	MULTIPLE SCLEROSIS AND RELATED DISORDERS	2	0.019
	MYCOSES	2	0.019
	NATURE CHEMICAL BIOLOGY	2	0.019
	NATURE IMMUNOLOGY	2	0.019
	NATURE METABOLISM	2	0.019
	NATURE REVIEWS DISEASE PRIMERS	2	0.019
	NATURE REVIEWS ENDOCRINOLOGY	2	0.019
	NATURE REVIEWS MICROBIOLOGY	2	0.019
	NATURE REVIEWS NEPHROLOGY	2	0.019
	NEUROBIOLOGY OF DISEASE	2	0.019
	NEUROPHARMACOLOGY	2	0.019
	NEUROPSYCHOBIOLOGY	2	0.019
	NEUROTOXICOLOGY	2	0.019
	NEUROTOXICOLOGY AND TERATOLOGY	2	0.019
	NEW BIOTECHNOLOGY	2	0.019
	NEW SCIENTIST	2	0.019
	NITRIC OXIDE BIOLOGY AND CHEMISTRY	2	0.019
	NPJ SCIENCE OF FOOD	2	0.019
	NUCLEIC ACIDS RESEARCH	2	0.019
	NUTRITION FOOD SCIENCE	2	0.019
	NUTRITIONAL NEUROSCIENCE	2	0.019
	OBSTETRICAL GYNECOLOGICAL SURVEY	2	0.019
	OPEN FORUM INFECTIOUS DISEASES	2	0.019
	OPEN LIFE SCIENCES	2	0.019
	OXIDATIVE MEDICINE AND CELLULAR LONGEVITY	2	0.019
	PAEDIATRIC AND PERINATAL EPIDEMIOLOGY	2	0.019
	PAEDIATRIC RESPIRATORY REVIEWS	2	0.019
	PAKISTAN VETERINARY JOURNAL	2	0.019
	PARASITOLOGY	2	0.019
	PATHOLOGIA	2	0.019
	PEDIATRIA I MEDYCYNA RODZINNA PAEDIATRICS AND FAMILY MEDICINE	2	0.019
	PEDIATRIC DERMATOLOGY	2	0.019
	PEDIATRIC GASTROENTEROLOGY 2004	2	0.019
	PHARMACOTHERAPY	2	0.019
	PLOS BIOLOGY	2	0.019
	PLOS MEDICINE	2	0.019
	POLISH JOURNAL OF MICROBIOLOGY	2	0.019
	POSTEPY DERMATOLOGII I ALERGOLOGII	2	0.019
	PREVENTIVE MEDICINE	2	0.019
	PROCEDIA IN VACCINOLOGY	2	0.019
	PROCESSES	2	0.019
	QUATERNARY INTERNATIONAL	2	0.019
	RECENT ADVANCES IN NUTRIGENETICS AND NUTRIGENOMICS	2	0.019
	REPRODUCTION IN DOMESTIC ANIMALS	2	0.019
	REPRODUCTIVE TOXICOLOGY	2	0.019
	REVISTA CHILENA DE INFECTOLOGIA	2	0.019
	REVISTA DE CHIMIE	2	0.019
	ROMANIAN BIOTECHNOLOGICAL LETTERS	2	0.019
	ROYAL SOCIETY OPEN SCIENCE	2	0.019
	SAUDI JOURNAL OF BIOLOGICAL SCIENCES	2	0.019
	SAUDI MEDICAL JOURNAL	2	0.019
	SCANDINAVIAN JOURNAL OF GASTROENTEROLOGY	2	0.019
	SCIENCE IMMUNOLOGY	2	0.019
	SEMINARS IN CANCER BIOLOGY	2	0.019
	SENSORS	2	0.019
	SIGNAL TRANSDUCTION AND TARGETED THERAPY	2	0.019
	SOUTHEAST ASIAN JOURNAL OF TROPICAL MEDICINE AND PUBLIC HEALTH	2	0.019
	SRPSKI ARHIV ZA CELOKUPNO LEKARSTVO	2	0.019
	STARCH STARKE	2	0.019
	STATISTICS IN MEDICINE	2	0.019
	STRESS THE INTERNATIONAL JOURNAL ON THE BIOLOGY OF STRESS	2	0.019
	STROKE	2	0.019
	THERAPEUTIC ADVANCES IN INFECTIOUS DISEASE	2	0.019
	TOXICOLOGICAL SCIENCES	2	0.019
	TRANSACTIONS OF THE ROYAL SOCIETY OF TROPICAL MEDICINE AND HYGIENE	2	0.019
	TRANSPLANTATION PROCEEDINGS	2	0.019
	TURKISH ARCHIVES OF PEDIATRICS	2	0.019
	TURKISH JOURNAL OF GASTROENTEROLOGY	2	0.019
	TURKISH JOURNAL OF MEDICAL SCIENCES	2	0.019
	VETERINARSKI ARHIV	2	0.019
	VETERINARY JOURNAL	2	0.019
	VETERINARY WORLD	2	0.019
	VIRUS RESEARCH	2	0.019
	VITAMINS AND HORMONES	2	0.019
	WATER RESEARCH	2	0.019
	WCPGHAN 3 WORLD CONGRESS OF PEDIATRIC GASTROENTEROLOGY HEPATOLOGY AND NUTRITION	2	0.019
	WILEY INTERDISCIPLINARY REVIEWS SYSTEMS BIOLOGY AND MEDICINE	2	0.019
	YALE JOURNAL OF BIOLOGY AND MEDICINE	2	0.019
	2015 CORNELL NUTRITION CONFERENCE FOR FEED MANUFACTURERS PROCEEDINGS	1	0.009
	2017 IEEE INTERNATIONAL CONFERENCE ON BIOINFORMATICS AND BIOMEDICINE BIBM	1	0.009
	2018 IEEE 8TH INTERNATIONAL CONFERENCE ON COMPUTATIONAL ADVANCES IN BIO AND MEDICAL SCIENCES ICCABS	1	0.009
	2018 INTERNATIONAL SEMINAR ON FOOD SAFETY AND ENVIRONMENTAL ENGINEERING FSEE 2018	1	0.009
	2019 3RD INTERNATIONAL CONFERENCE ON INFORMATICS AND COMPUTATIONAL SCIENCES ICICOS 2019	1	0.009
	23RD TRI STATE DAIRY NUTRITION CONFERENCE 2014	1	0.009
	8TH WORLD CONGRESS OF THE WORLD SOCIETY FOR PEDIATRIC INFECTIOUS DISEASES WSPID	1	0.009
	ACADEMIC EMERGENCY MEDICINE	1	0.009
	ACG CASE REPORTS JOURNAL	1	0.009
	ACM BCB 2017 PROCEEDINGS OF THE 8TH ACM INTERNATIONAL CONFERENCE ON BIOINFORMATICS COMPUTATIONAL BIOLOGY AND HEALTH INFORMATICS	1	0.009
	ACS APPLIED BIO MATERIALS	1	0.009
	ACS CATALYSIS	1	0.009
	ACS CHEMICAL BIOLOGY	1	0.009
	ACS CHEMICAL NEUROSCIENCE	1	0.009
	ACS FOOD SCIENCE TECHNOLOGY	1	0.009
	ACS PHARMACOLOGY TRANSLATIONAL SCIENCE	1	0.009
	ACSR ADVANCES IN COMPTUER SCIENCE RESEARCH	1	0.009
	ACTA AGRICULTURAE SCANDINAVICA SECTION A ANIMAL SCIENCE	1	0.009
	ACTA BIOCHIMICA POLONICA	1	0.009
	ACTA CLINICA CROATICA	1	0.009
	ACTA CRYSTALLOGRAPHICA SECTION F STRUCTURAL BIOLOGY COMMUNICATIONS	1	0.009
	ACTA DIABETOLOGICA	1	0.009
	ACTA NEUROPSYCHIATRICA	1	0.009
	ACTA PHARMACOLOGICA SINICA	1	0.009
	ACTA PHYSIOLOGICA	1	0.009
	ACTA SCIENTIARUM POLONORUM TECHNOLOGIA ALIMENTARIA	1	0.009
	ACTA VETERINARIA EURASIA	1	0.009
	ADVANCED JOURNAL OF EMERGENCY MEDICINE	1	0.009
	ADVANCED SCIENCE	1	0.009
	ADVANCES IN APPLIED MICROBIOLOGY	1	0.009
	ADVANCES IN APPLIED MICROBIOLOGY VOL 91	1	0.009
	ADVANCES IN CHRONIC KIDNEY DISEASE	1	0.009
	ADVANCES IN MICROBIAL PHYSIOLOGY	1	0.009
	ADVANCES IN MICROBIAL PHYSIOLOGY VOL 55	1	0.009
	ADVANCES IN MICROBIOLOGY INFECTIOUS DISEASES AND PUBLIC HEALTH VOL 4	1	0.009
	ADVANCES IN TRADITIONAL MEDICINE	1	0.009
	ADVANCES IN VIROLOGY	1	0.009
	AFRICAN HEALTH SCIENCES	1	0.009
	AGING AND DISEASE	1	0.009
	AGRICULTURAL SCIENCES IN CHINA	1	0.009
	AGRICULTURE BASEL	1	0.009
	AIDS RESEARCH AND HUMAN RETROVIRUSES	1	0.009
	AKTUALNI GYNEKOLOGIE A PORODNICTVI	1	0.009
	ALCOHOL CLINICAL AND EXPERIMENTAL RESEARCH	1	0.009
	ALCOHOL RESEARCH CURRENT REVIEWS	1	0.009
	ALCOHOLISM CLINICAL AND EXPERIMENTAL RESEARCH	1	0.009
	ALERGOLOGIA POLSKA POLISH JOURNAL OF ALLERGOLOGY	1	0.009
	ALTERNATIVE MEDICINE REVIEW	1	0.009
	ALTERNATIVE THERAPIES IN HEALTH AND MEDICINE	1	0.009
	AMERICAN JOURNAL OF CLINICAL DERMATOLOGY	1	0.009
	AMERICAN JOURNAL OF CRITICAL CARE	1	0.009
	AMERICAN JOURNAL OF EPIDEMIOLOGY	1	0.009
	AMERICAN JOURNAL OF HUMAN GENETICS	1	0.009
	AMERICAN JOURNAL OF INFECTION CONTROL	1	0.009
	AMERICAN JOURNAL OF MANAGED CARE	1	0.009
	AMERICAN JOURNAL OF MEDICAL GENETICS PART B NEUROPSYCHIATRIC GENETICS	1	0.009
	AMERICAN JOURNAL OF MEDICINE	1	0.009
	AMERICAN JOURNAL OF PHYSIOLOGY CELL PHYSIOLOGY	1	0.009
	AMERICAN JOURNAL OF PHYSIOLOGY HEART AND CIRCULATORY PHYSIOLOGY	1	0.009
	AMERICAN JOURNAL OF PHYSIOLOGY LUNG CELLULAR AND MOLECULAR PHYSIOLOGY	1	0.009
	AMERICAN JOURNAL OF SURGERY	1	0.009
	AMERICAN JOURNAL OF TRANSPLANTATION	1	0.009
	AMERICAN JOURNAL OF VETERINARY RESEARCH	1	0.009
	AMINO ACIDS IN NUTRITION AND HEALTH AMINO ACIDS IN SYSTEMS FUNCTION AND HEALTH	1	0.009
	ANAEROBES IN BIOTECHNOLOGY	1	0.009
	ANALES DE PEDIATRIA	1	0.009
	ANALYTICA CHIMICA ACTA	1	0.009
	ANALYTICAL BIOCHEMISTRY	1	0.009
	ANASTHESIOLOGIE INTENSIVMEDIZIN	1	0.009
	ANIMAL BEHAVIOUR	1	0.009
	ANIMAL BIOSCIENCE	1	0.009
	ANIMAL GENETICS	1	0.009
	ANIMAL NUTRITION AND FEED TECHNOLOGY	1	0.009
	ANIMAL REPRODUCTION	1	0.009
	ANIMAL RESEARCH	1	0.009
	ANNALI DI IGIENE MEDICINA PREVENTIVA E DI COMUNITA	1	0.009
	ANNALS OF AGRICULTURAL AND ENVIRONMENTAL MEDICINE	1	0.009
	ANNALS OF ANIMAL SCIENCE	1	0.009
	ANNALS OF DERMATOLOGY	1	0.009
	ANNALS OF EMERGENCY MEDICINE	1	0.009
	ANNALS OF EPIDEMIOLOGY	1	0.009
	ANNALS OF GLOBAL HEALTH	1	0.009
	ANNALS OF KING EDWARD MEDICAL UNIVERSITY LAHORE PAKISTAN	1	0.009
	ANNALS OF MEDICINE	1	0.009
	ANNALS OF MEDICINE AND SURGERY	1	0.009
	ANNALS OF NEUROLOGY	1	0.009
	ANNALS OF PEDIATRIC CARDIOLOGY	1	0.009
	ANNALS OF SAUDI MEDICINE	1	0.009
	ANNUAL REVIEW OF ANIMAL BIOSCIENCES VOL 2	1	0.009
	ANNUAL REVIEW OF ANIMAL BIOSCIENCES VOL 3	1	0.009
	ANNUAL REVIEW OF ANIMAL BIOSCIENCES VOL 5	1	0.009
	ANNUAL REVIEW OF ANIMAL BIOSCIENCES VOL 8 2020	1	0.009
	ANNUAL REVIEW OF FOOD SCIENCE AND TECHNOLOGY VOL 2	1	0.009
	ANNUAL REVIEW OF FOOD SCIENCE AND TECHNOLOGY VOL 3	1	0.009
	ANNUAL REVIEW OF FOOD SCIENCE AND TECHNOLOGY VOL 6	1	0.009
	ANNUAL REVIEW OF FOOD SCIENCE AND TECHNOLOGY VOL 7	1	0.009
	ANNUAL REVIEW OF FOOD SCIENCE AND TECHNOLOGY VOL 9	1	0.009
	ANNUAL REVIEW OF GENOMICS AND HUMAN GENETICS	1	0.009
	ANNUAL REVIEW OF GENOMICS AND HUMAN GENETICS VOL 18	1	0.009
	ANNUAL REVIEW OF IMMUNOLOGY VOL 28	1	0.009
	ANNUAL REVIEW OF IMMUNOLOGY VOL 39	1	0.009
	ANNUAL REVIEW OF MICROBIOLOGY	1	0.009
	ANNUAL REVIEW OF MICROBIOLOGY VOL 75 2021	1	0.009
	ANNUAL REVIEW OF NUTRITION VOL 34	1	0.009
	ANNUAL REVIEW OF NUTRITION VOL 38	1	0.009
	ANNUAL REVIEW OF NUTRITION VOL 39 2019	1	0.009
	ANNUAL REVIEW OF NUTRITION VOL 41 2021	1	0.009
	ANTIOXIDANTS REDOX SIGNALING	1	0.009
	ANTIPODE	1	0.009
	ANXIETY	1	0.009
	APIDOLOGIE	1	0.009
	APPLIED BIOCHEMISTRY AND MICROBIOLOGY	1	0.009
	APPLIED ENTOMOLOGY AND ZOOLOGY	1	0.009
	APPLIED FOOD BIOTECHNOLOGY	1	0.009
	AQUACULTURE	1	0.009
	AQUACULTURE REPORTS	1	0.009
	AQUACULTURE RESEARCH	1	0.009
	AQUATIC ECOLOGY	1	0.009
	ARABIAN JOURNAL OF CHEMISTRY	1	0.009
	ARCHAEA AN INTERNATIONAL MICROBIOLOGICAL JOURNAL	1	0.009
	ARCHAEOMETRY	1	0.009
	ARCHIV FUR LEBENSMITTELHYGIENE	1	0.009
	ARCHIVES OF INSECT BIOCHEMISTRY AND PHYSIOLOGY	1	0.009
	ARCHIVES OF MEDICAL SCIENCE	1	0.009
	ARCHIVES OF ORAL BIOLOGY	1	0.009
	ARCHIVES OF PSYCHIATRY AND PSYCHOTHERAPY	1	0.009
	ARCHIVES OF VIROLOGY	1	0.009
	ARQUIVO BRASILEIRO DE MEDICINA VETERINARIA E ZOOTECNIA	1	0.009
	ARQUIVOS BRASILEIROS DE ENDOCRINOLOGIA E METABOLOGIA	1	0.009
	ARTIFICIAL CELLS NANOMEDICINE AND BIOTECHNOLOGY	1	0.009
	ASIA PACIFIC JOURNAL OF PUBLIC HEALTH	1	0.009
	ASIAN HERPETOLOGICAL RESEARCH	1	0.009
	ASIAN JOURNAL OF AGRICULTURE AND BIOLOGY	1	0.009
	ASIAN PACIFIC JOURNAL OF ALLERGY AND IMMUNOLOGY	1	0.009
	ASIAN PACIFIC JOURNAL OF TROPICAL BIOMEDICINE	1	0.009
	AUSTRALIAN JOURNAL OF EXPERIMENTAL AGRICULTURE	1	0.009
	AUSTRALIAN JOURNAL OF GENERAL PRACTICE	1	0.009
	AUSTRALIAN VETERINARY JOURNAL	1	0.009
	AUTONOMIC NEUROSCIENCE BASIC CLINICAL	1	0.009
	AVIAN PATHOLOGY	1	0.009
	BALI MEDICAL JOURNAL	1	0.009
	BENI SUEF UNIVERSITY JOURNAL OF BASIC AND APPLIED SCIENCES	1	0.009
	BERLINER UND MUNCHENER TIERARZTLICHE WOCHENSCHRIFT	1	0.009
	BEST PRACTICE RESEARCH CLINICAL ENDOCRINOLOGY METABOLISM	1	0.009
	BIO WEB OF CONFERENCES	1	0.009
	BIOCHEMICAL GENETICS	1	0.009
	BIOCHIMICA ET BIOPHYSICA ACTA BIOMEMBRANES	1	0.009
	BIOCHIMICA ET BIOPHYSICA ACTA REVIEWS ON CANCER	1	0.009
	BIOCHIMIE	1	0.009
	BIODATA MINING	1	0.009
	BIODRUGS	1	0.009
	BIOENGINEERED	1	0.009
	BIOFILM BASED HEALTHCARE ASSOCIATED INFECTIONS VOL I	1	0.009
	BIOINFORMATICS AND BIOLOGY INSIGHTS	1	0.009
	BIOINFORMATICS RESEARCH AND APPLICATIONS PROCEEDINGS	1	0.009
	BIOLOGICAL CHEMISTRY	1	0.009
	BIOLOGICAL CONTROL	1	0.009
	BIOLOGICAL PSYCHIATRY COGNITIVE NEUROSCIENCE AND NEUROIMAGING	1	0.009
	BIOLOGY OF BLOOD AND MARROW TRANSPLANTATION	1	0.009
	BIOLOGY OF THE NEONATE	1	0.009
	BIOMARKERS	1	0.009
	BIOMARKERS IN MEDICINE	1	0.009
	BIOMEDICAL AND BIOTECHNOLOGY RESEARCH JOURNAL	1	0.009
	BIOMEDICAL AND ENVIRONMENTAL SCIENCES	1	0.009
	BIOMEDICAL REPORTS	1	0.009
	BIOMEDICAL RESEARCH INDIA	1	0.009
	BIOMETRICS	1	0.009
	BIOORGANIC CHEMISTRY	1	0.009
	BIOPHARMACEUTICS DRUG DISPOSITION	1	0.009
	BIOPHYSICAL JOURNAL	1	0.009
	BIOPRESERVATION AND BIOBANKING	1	0.009
	BIOREMEDIATION JOURNAL	1	0.009
	BIOSCIENCE BIOTECHNOLOGY RESEARCH COMMUNICATIONS	1	0.009
	BIOSENSORS BIOELECTRONICS	1	0.009
	BIOSOCIETIES	1	0.009
	BIOTECHNIQUES	1	0.009
	BIRTH DEFECTS RESEARCH	1	0.009
	BLOOD	1	0.009
	BLOOD REVIEWS	1	0.009
	BMC COMPLEMENTARY MEDICINE AND THERAPIES	1	0.009
	BMC MEDICAL GENOMICS	1	0.009
	BMC NEUROSCIENCE	1	0.009
	BMC ORAL HEALTH	1	0.009
	BMC PSYCHIATRY	1	0.009
	BMC SYSTEMS BIOLOGY	1	0.009
	BMJ CASE REPORTS	1	0.009
	BMJ OPEN DIABETES RESEARCH CARE	1	0.009
	BMJ OPEN GASTROENTEROLOGY	1	0.009
	BMJ OPEN SPORT EXERCISE MEDICINE	1	0.009
	BOLETIM DO CENTRO DE PESQUISA DE PROCESSAMENTO DE ALIMENTOS	1	0.009
	BRAIN AND BEHAVIOR	1	0.009
	BRAIN BEHAVIOR IMMUNITY HEALTH	1	0.009
	BRAIN COMMUNICATIONS	1	0.009
	BRAIN RESEARCH	1	0.009
	BRAIN RESEARCH BULLETIN	1	0.009
	BRAZILIAN ARCHIVES OF BIOLOGY AND TECHNOLOGY	1	0.009
	BRITISH POULTRY SCIENCE	1	0.009
	BULLETIN OF ENTOMOLOGICAL RESEARCH	1	0.009
	BULLETIN OF EXPERIMENTAL BIOLOGY AND MEDICINE	1	0.009
	BULLETIN OF THE NATIONAL ACADEMY OF SCIENCES OF THE REPUBLIC OF KAZAKHSTAN	1	0.009
	BULLETIN OF THE VETERINARY INSTITUTE IN PULAWY	1	0.009
	BUNDESGESUNDHEITSBLATT GESUNDHEITSFORSCHUNG GESUNDHEITSSCHUTZ	1	0.009
	CABI AGRICULTURE BIOSCIENCE	1	0.009
	CADERNOS DE SAUDE PUBLICA	1	0.009
	CALCIFIED TISSUE INTERNATIONAL	1	0.009
	CANADIAN JOURNAL OF GASTROENTEROLOGY	1	0.009
	CANADIAN JOURNAL OF PHYSIOLOGY AND PHARMACOLOGY	1	0.009
	CANADIAN VETERINARY JOURNAL REVUE VETERINAIRE CANADIENNE	1	0.009
	CANCER	1	0.009
	CANCER JOURNAL	1	0.009
	CANCER PREVENTION RESEARCH	1	0.009
	CANCER REPORTS	1	0.009
	CANCER RESEARCH	1	0.009
	CANCERS	1	0.009
	CARBOHYDRATE POLYMER TECHNOLOGIES AND APPLICATIONS	1	0.009
	CARDIOLOGY IN REVIEW	1	0.009
	CARDIOLOGY IN THE YOUNG	1	0.009
	CATTLE PRACTICE	1	0.009
	CELL AND BIOSCIENCE	1	0.009
	CELL AND TISSUE RESEARCH	1	0.009
	CELL CHEMICAL BIOLOGY	1	0.009
	CELL COMMUNICATION AND SIGNALING	1	0.009
	CELL CYCLE	1	0.009
	CELL PROLIFERATION	1	0.009
	CELL RESEARCH	1	0.009
	CELLULAR AND MOLECULAR NEUROBIOLOGY	1	0.009
	CELLULAR MOLECULAR BIOLOGY LETTERS	1	0.009
	CENTRAL EUROPEAN JOURNAL OF BIOLOGY	1	0.009
	CEREAL FOODS WORLD	1	0.009
	CEREBELLUM	1	0.009
	CESKA A SLOVENSKA NEUROLOGIE A NEUROCHIRURGIE	1	0.009
	CESKA GYNEKOLOGIE CZECH GYNAECOLOGY	1	0.009
	CHANGING BRAINS APPLYING BRAIN PLASTICITY TO ADVANCE AND RECOVER HUMAN ABILITY	1	0.009
	CHEMIE IN UNSERER ZEIT	1	0.009
	CHEMISTRY CENTRAL JOURNAL	1	0.009
	CHILDHOOD OBESITY	1	0.009
	CHINESE JOURNAL OF ANALYTICAL CHEMISTRY	1	0.009
	CHINESE JOURNAL OF CHROMATOGRAPHY	1	0.009
	CIRCULATION RESEARCH	1	0.009
	CLINICAL AND DIAGNOSTIC LABORATORY IMMUNOLOGY	1	0.009
	CLINICAL AND EXPERIMENTAL RHEUMATOLOGY	1	0.009
	CLINICAL AND TRANSLATIONAL GASTROENTEROLOGY	1	0.009
	CLINICAL CHEMISTRY AND LABORATORY MEDICINE	1	0.009
	CLINICAL COSMETIC AND INVESTIGATIONAL DERMATOLOGY	1	0.009
	CLINICAL EPIGENETICS	1	0.009
	CLINICAL INTERVENTIONS IN AGING	1	0.009
	CLINICAL KIDNEY JOURNAL	1	0.009
	CLINICAL LABORATORY	1	0.009
	CLINICAL RESPIRATORY JOURNAL	1	0.009
	CLINICS AND RESEARCH IN HEPATOLOGY AND GASTROENTEROLOGY	1	0.009
	CLINICS IN DERMATOLOGY	1	0.009
	CLINICS IN LABORATORY MEDICINE	1	0.009
	CLINICS IN LIVER DISEASE	1	0.009
	CLINICS IN PLASTIC SURGERY	1	0.009
	COLD SPRING HARBOR PERSPECTIVES IN MEDICINE	1	0.009
	COLLOIDS AND INTERFACES	1	0.009
	COLLOIDS AND SURFACES B BIOINTERFACES	1	0.009
	COMPARATIVE BIOCHEMISTRY AND PHYSIOLOGY B BIOCHEMISTRY MOLECULAR BIOLOGY	1	0.009
	COMPLEMENTARY THERAPIES IN CLINICAL PRACTICE	1	0.009
	COMPLEMENTARY THERAPIES IN MEDICINE	1	0.009
	COMPTES RENDUS DE L ACADEMIE BULGARE DES SCIENCES	1	0.009
	COMPUTATIONAL AND MATHEMATICAL METHODS IN MEDICINE	1	0.009
	COMPUTER METHODS AND PROGRAMS IN BIOMEDICINE	1	0.009
	COMPUTERS IN BIOLOGY AND MEDICINE	1	0.009
	CRESCENT JOURNAL OF MEDICAL AND BIOLOGICAL SCIENCES	1	0.009
	CRITICAL REVIEWS IN BIOCHEMISTRY AND MOLECULAR BIOLOGY	1	0.009
	CRITICAL REVIEWS IN IMMUNOLOGY	1	0.009
	CRITICAL REVIEWS IN TOXICOLOGY	1	0.009
	CURRENT ALLERGY CLINICAL IMMUNOLOGY	1	0.009
	CURRENT DIABETES REVIEWS	1	0.009
	CURRENT DRUG DELIVERY	1	0.009
	CURRENT HIV RESEARCH	1	0.009
	CURRENT HYPERTENSION REPORTS	1	0.009
	CURRENT MEDICAL SCIENCE	1	0.009
	CURRENT MEDICINAL CHEMISTRY	1	0.009
	CURRENT NUTRITION FOOD SCIENCE	1	0.009
	CURRENT NUTRITION REPORTS	1	0.009
	CURRENT OPINION IN CRITICAL CARE	1	0.009
	CURRENT OPINION IN INVESTIGATIONAL DRUGS	1	0.009
	CURRENT OPINION IN LIPIDOLOGY	1	0.009
	CURRENT OPINION IN OPHTHALMOLOGY	1	0.009
	CURRENT OPINION IN PHARMACOLOGY	1	0.009
	CURRENT OPINION IN PULMONARY MEDICINE	1	0.009
	CURRENT OPINION IN RHEUMATOLOGY	1	0.009
	CURRENT OPINION IN SUPPORTIVE AND PALLIATIVE CARE	1	0.009
	CURRENT OPINION IN UROLOGY	1	0.009
	CURRENT OSTEOPOROSIS REPORTS	1	0.009
	CURRENT PAIN AND HEADACHE REPORTS	1	0.009
	CURRENT PROBLEMS IN CARDIOLOGY	1	0.009
	CURRENT PROBLEMS IN PEDIATRIC AND ADOLESCENT HEALTH CARE	1	0.009
	CURRENT RESEARCH IN PHYSIOLOGY	1	0.009
	CURRENT RESEARCH IN TRANSLATIONAL MEDICINE	1	0.009
	CURRENT SCIENCE	1	0.009
	CURRENT TOPICS OF INFECTIOUS DISEASES IN JAPAN AND ASIA	1	0.009
	CYTA JOURNAL OF FOOD	1	0.009
	CYTOKINE	1	0.009
	CZECH JOURNAL OF FOOD SCIENCES	1	0.009
	DAIRY SCIENCE TECHNOLOGY	1	0.009
	DARU JOURNAL OF PHARMACEUTICAL SCIENCES	1	0.009
	DERMATOLOGIC CLINICS	1	0.009
	DERMATOLOGY	1	0.009
	DERMATOLOGY AND THERAPY	1	0.009
	DERMATOLOGY REPORTS	1	0.009
	DETECTION OF BIOLOGICAL AGENTS FOR THE PREVENTION OF BIOTERRORISM	1	0.009
	DEUTSCHE LEBENSMITTEL RUNDSCHAU	1	0.009
	DEUTSCHE TIERARZTLICHE WOCHENSCHRIFT	1	0.009
	DEVELOPMENTAL CELL	1	0.009
	DEVELOPMENTAL COGNITIVE NEUROSCIENCE	1	0.009
	DIABETES METABOLISM JOURNAL	1	0.009
	DIABETIC MEDICINE	1	0.009
	DIABETOLOGIE	1	0.009
	DIAGNOSIS	1	0.009
	DIETARY FIBRE COMPONENTS AND FUNCTIONS	1	0.009
	DIETARY FIBRE NEW FRONTIERS FOR FOOD AND HEALTH	1	0.009
	DIGESTION	1	0.009
	DISCOVER ONCOLOGY	1	0.009
	DISCOVERY MEDICINE	1	0.009
	DNA AND CELL BIOLOGY	1	0.009
	DRIVERS OF INNOVATION IN PEDIATRIC NUTRITION	1	0.009
	DRUG AND ALCOHOL DEPENDENCE	1	0.009
	DRUG DELIVERY AND TRANSLATIONAL RESEARCH	1	0.009
	DRUG DEVELOPMENT AND INDUSTRIAL PHARMACY	1	0.009
	DRUG METABOLISM AND DISPOSITION	1	0.009
	DRUG METABOLISM AND PHARMACOKINETICS	1	0.009
	DRUG SAFETY	1	0.009
	DRUGS	1	0.009
	DYNAMICS IN ANIMAL NUTRITION	1	0.009
	EAAP EUROPEAN ASSOCIATION FOR ANIMAL PRODUCTION PUBLICATION	1	0.009
	EARLY NUTRITION IMPACT ON SHORT AND LONG TERM HEALTH	1	0.009
	ECOLOGICAL AND BIOLOGICAL WELL BEING OF FLORA AND FAUNA EBWFF 2020	1	0.009
	ECOTOXICOLOGY AND ENVIRONMENTAL SAFETY	1	0.009
	EFOOD	1	0.009
	EGYPTIAN JOURNAL OF PEDIATRIC ALLERGY AND IMMUNOLOGY	1	0.009
	EINSTEIN SAO PAULO	1	0.009
	ELECTROPHORESIS	1	0.009
	EMBO JOURNAL	1	0.009
	EMOTION	1	0.009
	ENDOCRINE	1	0.009
	ENDOKRYNOLOGIA POLSKA	1	0.009
	ENFERMEDADES INFECCIOSAS Y MICROBIOLOGIA CLINICA	1	0.009
	ENFERMERIA CLINICA	1	0.009
	ENGINEERING	1	0.009
	ENT EAR NOSE THROAT JOURNAL	1	0.009
	ENTOMOLOGIA EXPERIMENTALIS ET APPLICATA	1	0.009
	ENTOMOLOGIA GENERALIS	1	0.009
	ENTROPY	1	0.009
	ENVIRONMENTAL ENGINEERING AND MANAGEMENT JOURNAL	1	0.009
	ENVIRONMENTAL ENTOMOLOGY	1	0.009
	ENVIRONMENTAL EPIDEMIOLOGY	1	0.009
	ENVIRONMENTAL HEALTH AND PREVENTIVE MEDICINE	1	0.009
	ENVIRONMENTAL SCIENCE AND POLLUTION RESEARCH	1	0.009
	EPIDEMIOLOGIA PREVENZIONE	1	0.009
	EPIGENETICS	1	0.009
	EPIGENOMICS	1	0.009
	EPILEPSIA	1	0.009
	EQUINE VETERINARY EDUCATION	1	0.009
	ERNAHRUNGS UMSCHAU	1	0.009
	ESSAYS IN BIOCHEMISTRY	1	0.009
	ETHIOPIAN JOURNAL OF HEALTH DEVELOPMENT	1	0.009
	EUKARYOTIC CELL	1	0.009
	EURASIAN JOURNAL OF MEDICINE AND ONCOLOGY	1	0.009
	EUROPEAN ARCHIVES OF PSYCHIATRY AND CLINICAL NEUROSCIENCE	1	0.009
	EUROPEAN CHILD ADOLESCENT PSYCHIATRY	1	0.009
	EUROPEAN GERIATRIC MEDICINE	1	0.009
	EUROPEAN HEART JOURNAL	1	0.009
	EUROPEAN JOURNAL OF EPIDEMIOLOGY	1	0.009
	EUROPEAN JOURNAL OF INFLAMMATION	1	0.009
	EUROPEAN JOURNAL OF LIPID SCIENCE AND TECHNOLOGY	1	0.009
	EUROPEAN JOURNAL OF MICROBIOLOGY AND IMMUNOLOGY	1	0.009
	EUROPEAN JOURNAL OF NEUROLOGY	1	0.009
	EUROPEAN JOURNAL OF ORGANIC CHEMISTRY	1	0.009
	EUROPEAN POLYMER JOURNAL	1	0.009
	EUROPEAN PSYCHIATRY	1	0.009
	EUROPEAN UROLOGY FOCUS	1	0.009
	EVOLUTIONARY ANTHROPOLOGY	1	0.009
	EXERCISE IMMUNOLOGY REVIEW	1	0.009
	EXPERIMENTAL BIOLOGY AND MEDICINE	1	0.009
	EXPERIMENTAL HEMATOLOGY ONCOLOGY	1	0.009
	EXPERIMENTAL NEUROBIOLOGY	1	0.009
	EXPERIMENTAL PARASITOLOGY	1	0.009
	EXPERIMENTAL PHYSIOLOGY	1	0.009
	EXPERT OPINION ON ORPHAN DRUGS	1	0.009
	EXPERT REVIEW OF RESPIRATORY MEDICINE	1	0.009
	EXPERT SYSTEMS WITH APPLICATIONS	1	0.009
	FARMACIA	1	0.009
	FASEB BIOADVANCES	1	0.009
	FEBS LETTERS	1	0.009
	FEBS OPEN BIO	1	0.009
	FEEDING DURING LATE INFANCY AND EARLY CHILDHOOD IMPACT ON HEALTH	1	0.009
	FIBRE PRODUCTION IN SOUTH AMERICAN CAMELIDS AND OTHER FIBRE ANIMALS	1	0.009
	FIGHTING CAMPYLOBACTER INFECTIONS TOWARDS A ONE HEALTH APPROACH	1	0.009
	FLEISCHWIRTSCHAFT	1	0.009
	FLORA INFEKSIYON HASTALIKLARI VE KLINIK MIKROBIYOLOJI DERGISI	1	0.009
	FOLIA BIOLOGICA KRAKOW	1	0.009
	FOLIA MORPHOLOGICA	1	0.009
	FOOD AND NUTRITION BULLETIN	1	0.009
	FOOD CHEMISTRY X	1	0.009
	FOOD FRONTIERS	1	0.009
	FOOD HYDROCOLLOIDS FOR HEALTH	1	0.009
	FOOD NUTRITION RESEARCH	1	0.009
	FOOD SCIENCE AND TECHNOLOGY	1	0.009
	FOOD SCIENCE AND TECHNOLOGY INTERNATIONAL	1	0.009
	FOOD SCIENCE OF ANIMAL RESOURCES	1	0.009
	FORENSIC SCIENCE INTERNATIONAL	1	0.009
	FRONTIERS IN AGING NEUROSCIENCE	1	0.009
	FRONTIERS IN BEHAVIORAL NEUROSCIENCE	1	0.009
	FRONTIERS IN BIOINFORMATICS	1	0.009
	FRONTIERS IN BIOSCIENCE LANDMARK	1	0.009
	FRONTIERS IN CHEMISTRY	1	0.009
	FRONTIERS IN CLINICAL DIABETES AND HEALTHCARE	1	0.009
	FRONTIERS IN ECOLOGY AND EVOLUTION	1	0.009
	FRONTIERS IN GLOBAL WOMENS HEALTH	1	0.009
	FRONTIERS IN HUMAN NEUROSCIENCE	1	0.009
	FRONTIERS IN INSECT SCIENCE	1	0.009
	FRONTIERS IN MOLECULAR NEUROSCIENCE	1	0.009
	FRONTIERS IN PSYCHOLOGY	1	0.009
	FRONTIERS IN SURGERY	1	0.009
	FRONTIERS IN SUSTAINABLE FOOD SYSTEMS	1	0.009
	FRONTLINE GASTROENTEROLOGY	1	0.009
	FUTURE VIROLOGY	1	0.009
	G3 GENES GENOMES GENETICS	1	0.009
	GACETA MEDICA DE MEXICO	1	0.009
	GALEN MEDICAL JOURNAL	1	0.009
	GASTROENTEROLOGIE CLINIQUE ET BIOLOGIQUE	1	0.009
	GASTROENTEROLOGY NURSING	1	0.009
	GAZI MEDICAL JOURNAL	1	0.009
	GENE	1	0.009
	GENES AND NUTRITION	1	0.009
	GENES BRAIN AND BEHAVIOR	1	0.009
	GENES DEVELOPMENT	1	0.009
	GENES GENOMICS	1	0.009
	GENETICS AND MOLECULAR RESEARCH	1	0.009
	GENETIKA BELGRADE	1	0.009
	GENOME BIOLOGY AND EVOLUTION	1	0.009
	GEROSCIENCE	1	0.009
	GI MICROBIOTA AND REGULATION OF THE IMMUNE SYSTEM	1	0.009
	GIORNALE ITALIANO DI DERMATOLOGIA E VENEREOLOGIA	1	0.009
	GLOBAL LANDSCAPE OF NUTRITION CHALLENGES IN INFANTS AND CHILDREN	1	0.009
	GUNCEL PEDIATRI JOURNAL OF CURRENT PEDIATRICS	1	0.009
	HELMINTHOLOGIA	1	0.009
	HEMATOLOGY	1	0.009
	HEMATOLOGY AMERICAN SOCIETY OF HEMATOLOGY EDUCATION PROGRAM	1	0.009
	HEPATOBILIARY SURGERY AND NUTRITION	1	0.009
	HEPATOLOGY COMMUNICATIONS	1	0.009
	HEPATOLOGY INTERNATIONAL	1	0.009
	HERPETOZOA	1	0.009
	HIDDEN HUNGER AND THE TRANSFORMATION OF FOOD SYSTEMS HOW TO COMBAT THE DOUBLE BURDEN OF MALNUTRITION	1	0.009
	HISTOCHEMISTRY AND CELL BIOLOGY	1	0.009
	HIV MEDICINE	1	0.009
	HOME CARE ENTERAL FEEDING	1	0.009
	HONG KONG MEDICAL JOURNAL	1	0.009
	HOT TOPICS IN INFECTION AND IMMUNITY IN CHILDREN IX	1	0.009
	HUMAN REPRODUCTION OPEN	1	0.009
	HUMAN REPRODUCTION UPDATE	1	0.009
	HUMAN VACCINES IMMUNOTHERAPEUTICS	1	0.009
	HYDROGEOLOGY JOURNAL	1	0.009
	IBN AL HAITHAM FIRST INTERNATIONAL SCIENTIFIC CONFERENCE	1	0.009
	ICE CREAM II	1	0.009
	IEEE INTERNATIONAL CONFERENCE ON BIOINFORMATICS AND BIOMEDICINE BIBM	1	0.009
	IMMUNO	1	0.009
	IMMUNOLOGIC RESEARCH	1	0.009
	IMMUNOLOGICAL INVESTIGATIONS	1	0.009
	IMMUNOLOGICAL MEDICINE	1	0.009
	IMMUNOLOGY OF DIABETES IV PROGRESS IN OUR UNDERSTANDING	1	0.009
	IMMUNOPATHOLOGIA PERSA	1	0.009
	INDIAN JOURNAL OF ANIMAL SCIENCES	1	0.009
	INDIAN JOURNAL OF DERMATOLOGY	1	0.009
	INDIAN JOURNAL OF MEDICAL MICROBIOLOGY	1	0.009
	INFECTION	1	0.009
	INFECTIOUS DISEASE REPORTS	1	0.009
	INFECTIOUS DISEASES OF POVERTY	1	0.009
	INFLAMMATION	1	0.009
	INFLAMMOPHARMACOLOGY	1	0.009
	INNOVATIVE FOOD SCIENCE EMERGING TECHNOLOGIES	1	0.009
	INTERDISCIPLINARY NEUROSURGERY ADVANCED TECHNIQUES AND CASE MANAGEMENT	1	0.009
	INTERLEUKIN 10 IN HEALTH AND DISEASE	1	0.009
	INTERNATIONAL CONFERENCE ON COMPUTATIONAL ADVANCES IN BIO AND MEDICAL SCIENCES	1	0.009
	INTERNATIONAL CONFERENCE ON HUMANITY AND SOCIAL SCIENCE ICHSS 2014	1	0.009
	INTERNATIONAL JOURNAL FOR VITAMIN AND NUTRITION RESEARCH	1	0.009
	INTERNATIONAL JOURNAL OF ANALYTICAL CHEMISTRY	1	0.009
	INTERNATIONAL JOURNAL OF AYURVEDIC MEDICINE	1	0.009
	INTERNATIONAL JOURNAL OF CANCER	1	0.009
	INTERNATIONAL JOURNAL OF CLINICAL AND EXPERIMENTAL PATHOLOGY	1	0.009
	INTERNATIONAL JOURNAL OF CLINICAL PRACTICE	1	0.009
	INTERNATIONAL JOURNAL OF COLORECTAL DISEASE	1	0.009
	INTERNATIONAL JOURNAL OF DERMATOLOGY	1	0.009
	INTERNATIONAL JOURNAL OF DEVELOPMENTAL NEUROSCIENCE	1	0.009
	INTERNATIONAL JOURNAL OF ENDOCRINOLOGY	1	0.009
	INTERNATIONAL JOURNAL OF GLOBAL WARMING	1	0.009
	INTERNATIONAL JOURNAL OF HYGIENE AND ENVIRONMENTAL HEALTH	1	0.009
	INTERNATIONAL JOURNAL OF IMMUNOPATHOLOGY AND PHARMACOLOGY	1	0.009
	INTERNATIONAL JOURNAL OF MORPHOLOGY	1	0.009
	INTERNATIONAL JOURNAL OF NANOMEDICINE	1	0.009
	INTERNATIONAL JOURNAL OF NEUROPSYCHOPHARMACOLOGY	1	0.009
	INTERNATIONAL JOURNAL OF PALEOPATHOLOGY	1	0.009
	INTERNATIONAL JOURNAL OF PEDIATRICS	1	0.009
	INTERNATIONAL JOURNAL OF PHARMACEUTICS X	1	0.009
	INTERNATIONAL JOURNAL OF RADIATION ONCOLOGY BIOLOGY PHYSICS	1	0.009
	INTERNATIONAL MULTIDISCIPLINARY SCIENTIFIC CONFERENCES ON SOCIAL SCIENCES AND ARTS	1	0.009
	INTERNATIONAL REVIEW OF PSYCHIATRY	1	0.009
	INTERNATIONAL REVIEWS OF IMMUNOLOGY	1	0.009
	INTERNATIONAL SCIENTIFIC PRACTICAL CONFERENCE AGRICULTURE AND FOOD SECURITY TECHNOLOGY INNOVATION MARKETS HUMAN RESOURCES FIES 2019	1	0.009
	INVERTEBRATE REPRODUCTION DEVELOPMENT	1	0.009
	INVESTIGACION CLINICA	1	0.009
	IRANIAN JOURNAL OF ALLERGY ASTHMA AND IMMUNOLOGY	1	0.009
	IRANIAN JOURNAL OF BASIC MEDICAL SCIENCES	1	0.009
	IRANIAN JOURNAL OF IMMUNOLOGY	1	0.009
	IRANIAN JOURNAL OF PSYCHIATRY AND BEHAVIORAL SCIENCES	1	0.009
	IRANIAN JOURNAL OF REPRODUCTIVE MEDICINE	1	0.009
	IRANIAN JOURNAL OF VETERINARY RESEARCH	1	0.009
	IRISH JOURNAL OF MEDICAL SCIENCE	1	0.009
	IRISH VETERINARY JOURNAL	1	0.009
	ISBE 2011 2011 INTERNATIONAL CONFERENCE ON BIOMEDICINE AND ENGINEERING VOL 4	1	0.009
	ISRAEL MEDICAL ASSOCIATION JOURNAL	1	0.009
	ISSUES IN COMPLEMENTARY FEEDING	1	0.009
	ITALIAN JOURNAL OF FOOD SCIENCE	1	0.009
	JAAPA JOURNAL OF THE AMERICAN ACADEMY OF PHYSICIAN ASSISTANTS	1	0.009
	JACC BASIC TO TRANSLATIONAL SCIENCE	1	0.009
	JAIDS JOURNAL OF ACQUIRED IMMUNE DEFICIENCY SYNDROMES	1	0.009
	JAMA JOURNAL OF THE AMERICAN MEDICAL ASSOCIATION	1	0.009
	JGH OPEN	1	0.009
	JOURNAL DES ANTI INFECTIEUX	1	0.009
	JOURNAL OF AGRICULTURAL SCIENCE AND TECHNOLOGY	1	0.009
	JOURNAL OF AGRICULTURE AND FOOD RESEARCH	1	0.009
	JOURNAL OF ANALYTICAL METHODS IN CHEMISTRY	1	0.009
	JOURNAL OF ANIMAL AND VETERINARY ADVANCES	1	0.009
	JOURNAL OF ANIMAL ECOLOGY	1	0.009
	JOURNAL OF APPLIED GLYCOSCIENCE	1	0.009
	JOURNAL OF APPLIED PHYCOLOGY	1	0.009
	JOURNAL OF APPLIED POLYMER SCIENCE	1	0.009
	JOURNAL OF BIOLOGICAL INORGANIC CHEMISTRY	1	0.009
	JOURNAL OF BIOLOGICAL RESEARCH THESSALONIKI	1	0.009
	JOURNAL OF CAMEL PRACTICE AND RESEARCH	1	0.009
	JOURNAL OF CANCER	1	0.009
	JOURNAL OF CELLULAR AND MOLECULAR MEDICINE	1	0.009
	JOURNAL OF CLINICAL AND DIAGNOSTIC RESEARCH	1	0.009
	JOURNAL OF CLINICAL ENDOCRINOLOGY METABOLISM	1	0.009
	JOURNAL OF CLINICAL HYPERTENSION	1	0.009
	JOURNAL OF CLINICAL NEONATOLOGY	1	0.009
	JOURNAL OF CLINICAL PATHOLOGY	1	0.009
	JOURNAL OF CLINICAL PHARMACOLOGY	1	0.009
	JOURNAL OF CLINICAL PHARMACY AND THERAPEUTICS	1	0.009
	JOURNAL OF COMPARATIVE PHYSIOLOGY B BIOCHEMICAL SYSTEMIC AND ENVIRONMENTAL PHYSIOLOGY	1	0.009
	JOURNAL OF CRITICAL CARE	1	0.009
	JOURNAL OF DENTAL RESEARCH	1	0.009
	JOURNAL OF DERMATOLOGICAL TREATMENT	1	0.009
	JOURNAL OF DERMATOLOGY	1	0.009
	JOURNAL OF DIABETES AND METABOLIC DISORDERS	1	0.009
	JOURNAL OF DIABETES RESEARCH	1	0.009
	JOURNAL OF ELEMENTOLOGY	1	0.009
	JOURNAL OF ENVIRONMENTAL BIOLOGY	1	0.009
	JOURNAL OF ENVIRONMENTAL PROTECTION AND ECOLOGY	1	0.009
	JOURNAL OF ENVIRONMENTAL SCIENCES	1	0.009
	JOURNAL OF EVIDENCE BASED MEDICINE	1	0.009
	JOURNAL OF EVOLUTIONARY BIOCHEMISTRY AND PHYSIOLOGY	1	0.009
	JOURNAL OF EXPERIMENTAL BIOLOGY	1	0.009
	JOURNAL OF EXPERIMENTAL MARINE BIOLOGY AND ECOLOGY	1	0.009
	JOURNAL OF FOOD AGRICULTURE ENVIRONMENT	1	0.009
	JOURNAL OF FOOD COMPOSITION AND ANALYSIS	1	0.009
	JOURNAL OF FOOD SAFETY	1	0.009
	JOURNAL OF FOOD SCIENCE AND TECHNOLOGY UKRAINE	1	0.009
	JOURNAL OF FORENSIC SCIENCES	1	0.009
	JOURNAL OF GASTROINTESTINAL AND LIVER DISEASES	1	0.009
	JOURNAL OF GASTROINTESTINAL CANCER	1	0.009
	JOURNAL OF GENERAL VIROLOGY	1	0.009
	JOURNAL OF GLOBAL INFECTIOUS DISEASES	1	0.009
	JOURNAL OF HERBAL MEDICINE	1	0.009
	JOURNAL OF HISTOCHEMISTRY CYTOCHEMISTRY	1	0.009
	JOURNAL OF HYPERTENSION	1	0.009
	JOURNAL OF IMMUNOTOXICOLOGY	1	0.009
	JOURNAL OF INFECTION	1	0.009
	JOURNAL OF INTEGRATIVE AGRICULTURE	1	0.009
	JOURNAL OF INVESTIGATIONAL ALLERGOLOGY AND CLINICAL IMMUNOLOGY	1	0.009
	JOURNAL OF INVESTIGATIVE DERMATOLOGY	1	0.009
	JOURNAL OF KOREAN MEDICAL SCIENCE	1	0.009
	JOURNAL OF LABORATORY MEDICINE	1	0.009
	JOURNAL OF MEDICAL CASE REPORTS	1	0.009
	JOURNAL OF MICROBIOLOGY BIOTECHNOLOGY AND FOOD SCIENCES	1	0.009
	JOURNAL OF MICROENCAPSULATION	1	0.009
	JOURNAL OF MIDWIFERY WOMENS HEALTH	1	0.009
	JOURNAL OF MOLECULAR AND CELLULAR CARDIOLOGY	1	0.009
	JOURNAL OF MOLECULAR MEDICINE JMM	1	0.009
	JOURNAL OF MOLECULAR MICROBIOLOGY AND BIOTECHNOLOGY	1	0.009
	JOURNAL OF MOLECULAR NEUROSCIENCE	1	0.009
	JOURNAL OF NANOBIOTECHNOLOGY	1	0.009
	JOURNAL OF NEURAL TRANSMISSION	1	0.009
	JOURNAL OF NEUROIMMUNE PHARMACOLOGY	1	0.009
	JOURNAL OF NEUROLOGY NEUROSURGERY AND PSYCHIATRY	1	0.009
	JOURNAL OF NEUROSCIENCE RESEARCH	1	0.009
	JOURNAL OF NEUROSURGERY PEDIATRICS	1	0.009
	JOURNAL OF NIPPON MEDICAL SCHOOL	1	0.009
	JOURNAL OF NUTRITION AND METABOLISM	1	0.009
	JOURNAL OF NUTRITION HEALTH AGING	1	0.009
	JOURNAL OF OBSTETRICS AND GYNAECOLOGY	1	0.009
	JOURNAL OF ONCOLOGY PHARMACY PRACTICE	1	0.009
	JOURNAL OF ORGANIC CHEMISTRY	1	0.009
	JOURNAL OF ORTHOPAEDIC RESEARCH	1	0.009
	JOURNAL OF PATHOGENS	1	0.009
	JOURNAL OF PEDIATRIC ENDOCRINOLOGY METABOLISM	1	0.009
	JOURNAL OF PEDIATRIC HEMATOLOGY ONCOLOGY	1	0.009
	JOURNAL OF PEDIATRIC INFECTIOUS DISEASES	1	0.009
	JOURNAL OF PEDIATRIC NEUROLOGY	1	0.009
	JOURNAL OF PEDIATRIC UROLOGY	1	0.009
	JOURNAL OF PEST SCIENCE	1	0.009
	JOURNAL OF PHARMACOLOGICAL SCIENCES	1	0.009
	JOURNAL OF PHYSICS CONFERENCE SERIES	1	0.009
	JOURNAL OF PUBLIC HEALTH	1	0.009
	JOURNAL OF RENAL NUTRITION	1	0.009
	JOURNAL OF REPRODUCTIVE MEDICINE	1	0.009
	JOURNAL OF RESIDUALS SCIENCE TECHNOLOGY	1	0.009
	JOURNAL OF SCIENTIFIC INDUSTRIAL RESEARCH	1	0.009
	JOURNAL OF STEROID BIOCHEMISTRY AND MOLECULAR BIOLOGY	1	0.009
	JOURNAL OF STORED PRODUCTS RESEARCH	1	0.009
	JOURNAL OF STRUCTURAL BIOLOGY	1	0.009
	JOURNAL OF THE ACADEMY OF NUTRITION AND DIETETICS	1	0.009
	JOURNAL OF THE AMERICAN ASSOCIATION FOR LABORATORY ANIMAL SCIENCE	1	0.009
	JOURNAL OF THE AMERICAN BOARD OF FAMILY MEDICINE	1	0.009
	JOURNAL OF THE AMERICAN COLLEGE OF CARDIOLOGY	1	0.009
	JOURNAL OF THE AMERICAN NUTRITION ASSOCIATION	1	0.009
	JOURNAL OF THE CHINESE MEDICAL ASSOCIATION	1	0.009
	JOURNAL OF THE EUROPEAN ACADEMY OF DERMATOLOGY AND VENEREOLOGY	1	0.009
	JOURNAL OF THE HELLENIC VETERINARY MEDICAL SOCIETY	1	0.009
	JOURNAL OF THE KOREAN ACADEMY OF CHILD AND ADOLESCENT PSYCHIATRY	1	0.009
	JOURNAL OF THE KOREAN MEDICAL ASSOCIATION	1	0.009
	JOURNAL OF THE PAKISTAN MEDICAL ASSOCIATION	1	0.009
	JOURNAL OF THE SERBIAN CHEMICAL SOCIETY	1	0.009
	JOURNAL OF THORACIC DISEASE	1	0.009
	JOURNAL OF TOXICOLOGY AND ENVIRONMENTAL HEALTH PART A CURRENT ISSUES	1	0.009
	JOURNAL OF UROLOGY	1	0.009
	JOURNAL OF VECTOR ECOLOGY	1	0.009
	JOURNAL OF VENOMOUS ANIMALS AND TOXINS INCLUDING TROPICAL DISEASES	1	0.009
	JOURNAL OF VETERINARY EMERGENCY AND CRITICAL CARE	1	0.009
	JOURNAL OF VETERINARY MEDICINE SERIES A PHYSIOLOGY PATHOLOGY CLINICAL MEDICINE	1	0.009
	JOURNAL OF VIROLOGICAL METHODS	1	0.009
	JOURNAL OF WATER SANITATION AND HYGIENE FOR DEVELOPMENT	1	0.009
	JOURNAL OF XENOBIOTICS	1	0.009
	JOURNAL OF ZOO AND WILDLIFE MEDICINE	1	0.009
	JOURNALS OF GERONTOLOGY SERIES A BIOLOGICAL SCIENCES AND MEDICAL SCIENCES	1	0.009
	KAFKAS UNIVERSITESI VETERINER FAKULTESI DERGISI	1	0.009
	KHYBER MEDICAL UNIVERSITY JOURNAL KMUJ	1	0.009
	KIDNEY INTERNATIONAL	1	0.009
	KLEINTIERPRAXIS	1	0.009
	KOREAN JOURNAL OF GASTROENTEROLOGY	1	0.009
	LABORATORY MEDICINE	1	0.009
	LANCET CHILD ADOLESCENT HEALTH	1	0.009
	LANCET DIABETES ENDOCRINOLOGY	1	0.009
	LANCET GASTROENTEROLOGY HEPATOLOGY	1	0.009
	LANCET GLOBAL HEALTH	1	0.009
	LANCET RESPIRATORY MEDICINE	1	0.009
	LARGE ANIMAL REVIEW	1	0.009
	LARYNGO RHINO OTOLOGIE	1	0.009
	LECTURE NOTES IN BIOINFORMATICS	1	0.009
	LIFE SCIENCE JOURNAL ACTA ZHENGZHOU UNIVERSITY OVERSEAS EDITION	1	0.009
	LIPIDS IN HEALTH AND DISEASE	1	0.009
	LIVER INTERNATIONAL	1	0.009
	LOW BIRTHWEIGHT BABY BORN TOO SOON OR TOO SMALL	1	0.009
	MAGNETIC RESONANCE IN CHEMISTRY	1	0.009
	MALARIA JOURNAL	1	0.009
	MALAYSIAN JOURNAL OF PATHOLOGY	1	0.009
	MATERIALS TODAY BIO	1	0.009
	MATERIALS TODAY COMMUNICATIONS	1	0.009
	MATERNAL FETAL MEDICINE	1	0.009
	MATURITAS	1	0.009
	MAYO CLINIC PROCEEDINGS	1	0.009
	MEDICAL JOURNAL OF AUSTRALIA	1	0.009
	MEDICAL MICROBIOLOGY AND IMMUNOLOGY	1	0.009
	MEDICAL MYCOLOGY	1	0.009
	MEDICAL PRINCIPLES AND PRACTICE	1	0.009
	MEDICAL SURGICAL JOURNAL REVISTA MEDICO CHIRURGICALA	1	0.009
	MEDITERRANEAN JOURNAL OF HEMATOLOGY AND INFECTIOUS DISEASES	1	0.009
	MEDITERRANEAN JOURNAL OF NUTRITION AND METABOLISM	1	0.009
	METABOLIC BRAIN DISEASE	1	0.009
	METHODS	1	0.009
	METHODS AND PROTOCOLS	1	0.009
	METHODS IN MICROBIOLOGY	1	0.009
	MICROBES AND ENVIRONMENTS	1	0.009
	MICROBIAL CELL	1	0.009
	MICROBIAL ECOLOGY IN HEALTH AND DISEASE	1	0.009
	MICROBIAL ENDOCRINOLOGY INTERKINGDOM SIGNALING IN INFECTIOUS DISEASE AND HEALTH 2ND EDITION	1	0.009
	MICROBIAL ENDOCRINOLOGY THE MICROBIOTA GUT BRAIN AXIS IN HEALTH AND DISEASE	1	0.009
	MICROBIAL PHYSIOLOGY	1	0.009
	MICROBIOLOGY AUSTRALIA	1	0.009
	MICROBIOLOGY RESEARCH	1	0.009
	MICROBIOLOGY RESOURCE ANNOUNCEMENTS	1	0.009
	MICROBIOTA OF THE HUMAN BODY IMPLICATIONS IN HEALTH AND DISEASE	1	0.009
	MICROMACHINES	1	0.009
	MICROPROCESSORS AND MICROSYSTEMS	1	0.009
	MIKROBIYOLOJI BULTENI	1	0.009
	MINERVA BIOTECNOLOGICA	1	0.009
	MINERVA OBSTETRICS AND GYNECOLOGY	1	0.009
	MINI REVIEWS IN MEDICINAL CHEMISTRY	1	0.009
	MLIFE	1	0.009
	MMWR RECOMMENDATIONS AND REPORTS	1	0.009
	MOLECULAR BIOTECHNOLOGY	1	0.009
	MOLECULAR CELLULAR TOXICOLOGY	1	0.009
	MOLECULAR ECOLOGY RESOURCES	1	0.009
	MOLECULAR ENDOCRINOLOGY	1	0.009
	MOLECULAR GENETICS AND METABOLISM	1	0.009
	MOLECULAR HUMAN REPRODUCTION	1	0.009
	MOLECULAR NEUROBIOLOGY	1	0.009
	MOLECULAR ORAL MICROBIOLOGY	1	0.009
	MOLECULAR PSYCHIATRY	1	0.009
	MYCOPATHOLOGIA	1	0.009
	NANOSCIENCE AND NANOTECHNOLOGY LETTERS	1	0.009
	NANOTECHNOLOGY	1	0.009
	NATO SCIENCE FOR PEACE AND SECURITY SERIES A CHEMISTRY AND BIOLOGY	1	0.009
	NATURE AGING	1	0.009
	NATURE BIOMEDICAL ENGINEERING	1	0.009
	NATURE BIOTECHNOLOGY	1	0.009
	NATURE METHODS	1	0.009
	NATURE NEUROSCIENCE	1	0.009
	NATURE PROTOCOLS	1	0.009
	NATURE REVIEWS CARDIOLOGY	1	0.009
	NATURE REVIEWS NEUROSCIENCE	1	0.009
	NEONATAL NETWORK	1	0.009
	NEPHROLOGY DIALYSIS TRANSPLANTATION	1	0.009
	NESTLE NUTRITION WORKSHOP SERIES CLINICAL PERFORMANCE PROGRAM	1	0.009
	NEUROBIOLOGY OF STRESS	1	0.009
	NEUROCHEMICAL RESEARCH	1	0.009
	NEUROCOMPUTING	1	0.009
	NEUROIMAGE	1	0.009
	NEUROLOGICAL SCIENCES	1	0.009
	NEUROPSYCHIATRIC DISEASE AND TREATMENT	1	0.009
	NEUROSCIENCE BULLETIN	1	0.009
	NEUROSCIENCE RESEARCH	1	0.009
	NEW ARMENIAN MEDICAL JOURNAL	1	0.009
	NEW ENGLAND JOURNAL OF MEDICINE	1	0.009
	NEW MICROBIOLOGICA	1	0.009
	NOROPSIKIYATRI ARSIVI ARCHIVES OF NEUROPSYCHIATRY	1	0.009
	NPJ MICROGRAVITY	1	0.009
	NPJ PARKINSONS DISEASE	1	0.009
	NUTRICION CLINICA Y DIETETICA HOSPITALARIA	1	0.009
	NUTRITION AND CANCER AN INTERNATIONAL JOURNAL	1	0.009
	NUTRITION AND DIETARY SUPPLEMENTS	1	0.009
	NUTRITION AND FEEDING OF THE BROODMARE	1	0.009
	NUTRITION AND GROWTH	1	0.009
	NUTRITION AND HEALTH	1	0.009
	NUTRITION AND METABOLIC INSIGHTS	1	0.009
	NUTRITION CLINIQUE ET METABOLISME	1	0.009
	NUTRITION RESEARCH AND PRACTICE	1	0.009
	NUTRITIONAL CARE OF PRETERM INFANTS SCIENTIFIC BASIS AND PRACTICAL GUIDELINES 2ND EDITION	1	0.009
	OBESITY AND LIPOTOXICITY	1	0.009
	OBESITY FACTS	1	0.009
	OBSTETRIC MEDICINE	1	0.009
	ONCOIMMUNOLOGY	1	0.009
	ONE HEALTH THE HUMAN ANIMAL ENVIRONMENT INTERFACES IN EMERGING INFECTIOUS DISEASES THE CONCEPT AND EXAMPLES OF A ONE HEALTH APPROACH	1	0.009
	OPEN BIOLOGY	1	0.009
	OPEN MEDICINE	1	0.009
	ORAL TOLERANCE NEW INSIGHTS AND PROSPECTS FOR CLINICAL APPLICATION	1	0.009
	ORGANIC BIOMOLECULAR CHEMISTRY	1	0.009
	PADIATRIE UND PADOLOGIE	1	0.009
	PAEDIATRICS AND INTERNATIONAL CHILD HEALTH	1	0.009
	PAEDIATRIE UND PAEDOLOGIE	1	0.009
	PAIN	1	0.009
	PAKISTAN JOURNAL OF BOTANY	1	0.009
	PAKISTAN JOURNAL OF PHARMACEUTICAL SCIENCES	1	0.009
	PAKISTAN JOURNAL OF ZOOLOGY	1	0.009
	PAN AFRICAN MEDICAL JOURNAL	1	0.009
	PANCREAS	1	0.009
	PARASITE IMMUNOLOGY	1	0.009
	PARTICLE AND FIBRE TOXICOLOGY	1	0.009
	PATHOGENS AND GLOBAL HEALTH	1	0.009
	PEDIATRIC ANNALS	1	0.009
	PEDIATRIC CARDIOLOGY	1	0.009
	PEDIATRIC CLINICS OF NORTH AMERICA	1	0.009
	PEDIATRIC DRUGS	1	0.009
	PEDIATRIC HEALTH MEDICINE AND THERAPEUTICS	1	0.009
	PEDIATRIC NUTRITION IN PRACTICE 2ND EDITION	1	0.009
	PEDIATRIC RHEUMATOLOGY	1	0.009
	PESTICIDE BIOCHEMISTRY AND PHYSIOLOGY	1	0.009
	PFERDEHEILKUNDE	1	0.009
	PHARMACEUTICAL RESEARCH	1	0.009
	PHARMACEUTICALS	1	0.009
	PHARMACOPHORE	1	0.009
	PHARMAZIE	1	0.009
	PHYSIOLOGY	1	0.009
	PHYTOMEDICINE	1	0.009
	PILOT AND FEASIBILITY STUDIES	1	0.009
	PLACENTA	1	0.009
	PLANT CELL REPORTS	1	0.009
	PLANT FOODS FOR HUMAN NUTRITION	1	0.009
	PLANT SCIENCE TODAY	1	0.009
	PLANTA MEDICA	1	0.009
	PLANTS BASEL	1	0.009
	PNEUMOLOGIE	1	0.009
	POLAR RESEARCH	1	0.009
	POLYMER INTERNATIONAL	1	0.009
	POPULATION STUDIES A JOURNAL OF DEMOGRAPHY	1	0.009
	PORCINE HEALTH MANAGEMENT	1	0.009
	PRAKTISCHE TIERARZT	1	0.009
	PRENATAL DIAGNOSIS	1	0.009
	PREVENTING CHRONIC DISEASE	1	0.009
	PREVENTIVE VETERINARY MEDICINE	1	0.009
	PRIMARY CARE DIABETES	1	0.009
	PRIMARY PREVENTION BY NUTRITION INTERVENTION IN INFANCY AND CHILDHOOD	1	0.009
	PROCEEDINGS OF THE 2008 JOINT CENTRAL EUROPEAN CONGRESS VOL 1	1	0.009
	PROCEEDINGS OF THE 49TH ANNUAL SCIENTIFIC MEETING OF THE EUROPEAN SOCIETY FOR CLINICAL INVESTIGATION	1	0.009
	PROCEEDINGS OF THE 7TH INTERNATIONAL CONFERENCE ON EDUCATION MANAGEMENT INFORMATION AND MECHANICAL ENGINEERING EMIM 2017	1	0.009
	PROCEEDINGS OF THE 8TH WORLD CONGRESS OF PERINATAL MEDICINE	1	0.009
	PROCEEDINGS OF THE INDIAN NATIONAL SCIENCE ACADEMY	1	0.009
	PROCEEDINGS OF THE XX EUROPEAN CONGRESS OF PERINATAL MEDICINE	1	0.009
	PROCESS BIOCHEMISTRY	1	0.009
	PROGRESS IN BIOCHEMISTRY AND BIOPHYSICS	1	0.009
	PROGRESS IN BRAIN RESEARCH	1	0.009
	PROGRESS IN CHEMISTRY	1	0.009
	PROGRESS IN NEUROBIOLOGY	1	0.009
	PROGRESS IN NUTRITION	1	0.009
	PROGRESS IN PEDIATRIC CARDIOLOGY	1	0.009
	PROTECTING INFANTS THROUGH HUMAN MILK	1	0.009
	PROTEIN AND PEPTIDE LETTERS	1	0.009
	PROTEIN CELL	1	0.009
	PSYCHOLOGICAL SCIENCE	1	0.009
	PSYCHOLOGY AND PSYCHIATRY SOCIOLOGY AND HEALTHCARE EDUCATION VOL II	1	0.009
	QUALITY ASSURANCE AND SAFETY OF CROPS FOODS	1	0.009
	RAMBAM MAIMONIDES MEDICAL JOURNAL	1	0.009
	REDOX BIOLOGY	1	0.009
	REGULATORY TOXICOLOGY AND PHARMACOLOGY	1	0.009
	REJUVENATION RESEARCH	1	0.009
	REPRODUCTION NUTRITION DEVELOPMENT	1	0.009
	REPRODUCTIVE BIOMEDICINE ONLINE	1	0.009
	REPRODUCTIVE HEALTH	1	0.009
	REPRODUCTIVE MEDICINE	1	0.009
	RESEARCH	1	0.009
	RESEARCH AND REPORTS IN TROPICAL MEDICINE	1	0.009
	RESONANCE JOURNAL OF SCIENCE EDUCATION	1	0.009
	RESPIRATORY MEDICINE	1	0.009
	RESPIRATORY RESEARCH	1	0.009
	REVIEWS IN AQUACULTURE	1	0.009
	REVIEWS IN MEDICAL MICROBIOLOGY	1	0.009
	REVISTA ARGENTINA DE MICROBIOLOGIA	1	0.009
	REVISTA BRASILEIRA DE CIENCIAS FARMACEUTICAS	1	0.009
	REVISTA BRASILEIRA DE GINECOLOGIA E OBSTETRICIA	1	0.009
	REVISTA CHILENA DE PEDIATRIA CHILE	1	0.009
	REVISTA DA SOCIEDADE BRASILEIRA DE MEDICINA TROPICAL	1	0.009
	REVISTA DE GASTROENTEROLOGIA DE MEXICO	1	0.009
	REVISTA DEL CUERPO MEDICO DEL HOSPITAL NACIONAL ALMANZOR AGUINAGA ASENJO	1	0.009
	REVISTA ESPANOLA DE ENFERMEDADES DIGESTIVAS	1	0.009
	REVISTA ESPANOLA DE SALUD PUBLICA	1	0.009
	REVISTA LATINO AMERICANA DE ENFERMAGEM	1	0.009
	REVISTA MEDICA DEL URUGUAY	1	0.009
	REVISTA MVZ CORDOBA	1	0.009
	REVISTA PAULISTA DE PEDIATRIA	1	0.009
	REVISTA PERUANA DE GINECOLOGIA Y OBSTETRICIA	1	0.009
	REVUE DE MEDECINE INTERNE	1	0.009
	REVUE FRANCAISE D ALLERGOLOGIE ET D IMMUNOLOGIE CLINIQUE	1	0.009
	RHEUMATOLOGY INTERNATIONAL	1	0.009
	ROMANIAN JOURNAL OF MILITARY MEDICINE	1	0.009
	ROMANIAN JOURNAL OF ORAL REHABILITATION	1	0.009
	RUSSIAN JOURNAL OF GENETICS	1	0.009
	SAGE OPEN MEDICAL CASE REPORTS	1	0.009
	SALUD PUBLICA DE MEXICO	1	0.009
	SAMJ SOUTH AFRICAN MEDICAL JOURNAL	1	0.009
	SCHIZOPHRENIA RESEARCH	1	0.009
	SCHWEIZER ARCHIV FUR TIERHEILKUNDE	1	0.009
	SCIENCE CHINA LIFE SCIENCES	1	0.009
	SCIENCE SIGNALING	1	0.009
	SCIENCES DES ALIMENTS	1	0.009
	SCIENTIFIC AMERICAN	1	0.009
	SEMINARS IN LIVER DISEASE	1	0.009
	SEMINARS IN NEPHROLOGY	1	0.009
	SEMINARS IN RESPIRATORY AND CRITICAL CARE MEDICINE	1	0.009
	SEMINARS IN SPEECH AND LANGUAGE	1	0.009
	SEMINARS IN THROMBOSIS AND HEMOSTASIS	1	0.009
	SHOCK	1	0.009
	SLEEP	1	0.009
	SLEEP MEDICINE	1	0.009
	SLOVENIAN VETERINARY RESEARCH	1	0.009
	SOIL USE AND MANAGEMENT	1	0.009
	SPRINGER SEMINARS IN IMMUNOPATHOLOGY	1	0.009
	STATISTICAL METHODS IN MEDICAL RESEARCH	1	0.009
	STEM CELLS	1	0.009
	STEROIDS	1	0.009
	SURGERY	1	0.009
	SURGERY FOR OBESITY AND RELATED DISEASES	1	0.009
	SURGERY JOURNAL	1	0.009
	SURGERY TODAY	1	0.009
	SUSTAINABLE COMPUTING INFORMATICS SYSTEMS	1	0.009
	SWISS MEDICAL WEEKLY	1	0.009
	SYNAPSE	1	0.009
	SYSTEMATIC REVIEWS	1	0.009
	TAIWANESE JOURNAL OF OBSTETRICS GYNECOLOGY	1	0.009
	TALANTA	1	0.009
	THERANOSTICS	1	0.009
	THERAPEUTIC APHERESIS AND DIALYSIS	1	0.009
	THERAPEUTICS AND CLINICAL RISK MANAGEMENT	1	0.009
	THERIOGENOLOGY	1	0.009
	THORAX	1	0.009
	TIERAERZTLICHE UMSCHAU	1	0.009
	TISSUE CELL	1	0.009
	TOPICS IN CLINICAL NUTRITION	1	0.009
	TOXICOLOGIC PATHOLOGY	1	0.009
	TOXICOLOGY LETTERS	1	0.009
	TOXICOLOGY RESEARCH	1	0.009
	TOXICON	1	0.009
	TRANSGENIC RESEARCH	1	0.009
	TRANSLATIONAL PSYCHIATRY	1	0.009
	TRANSLATIONAL VISION SCIENCE TECHNOLOGY	1	0.009
	TRANSPLANT IMMUNOLOGY	1	0.009
	TRENDS IN BIOCHEMICAL SCIENCES	1	0.009
	TRENDS IN CANCER	1	0.009
	TRENDS IN ECOLOGY EVOLUTION	1	0.009
	TRENDS IN GENETICS	1	0.009
	TRENDS IN PARASITOLOGY	1	0.009
	TROPICAL JOURNAL OF PHARMACEUTICAL RESEARCH	1	0.009
	TROPICAL MEDICINE INTERNATIONAL HEALTH	1	0.009
	TURK KARDIYOLOJI DERNEGI ARSIVI ARCHIVES OF THE TURKISH SOCIETY OF CARDIOLOGY	1	0.009
	TURKISH JOURNAL OF PHARMACEUTICAL SCIENCES	1	0.009
	TURKIYE KLINIKLERI TIP BILIMLERI DERGISI	1	0.009
	TWIN RESEARCH AND HUMAN GENETICS	1	0.009
	UKRAINIAN JOURNAL OF ECOLOGY	1	0.009
	ULTRASOUND IN OBSTETRICS GYNECOLOGY	1	0.009
	UNDERSTANDING THE GUT BONE SIGNALING AXIS MECHANISMS AND THERAPEUTIC IMPLICATIONS	1	0.009
	VACCINE X	1	0.009
	VETERINARY MEDICINE AND SCIENCE	1	0.009
	VETERINARY PARASITOLOGY REGIONAL STUDIES AND REPORTS	1	0.009
	VETERINARY RECORD	1	0.009
	VETERINARY RESEARCH FORUM	1	0.009
	VIROLOGIE	1	0.009
	VIROLOGY JOURNAL	1	0.009
	VIRULENCE	1	0.009
	VISCERAL MEDICINE	1	0.009
	VITAMIN K	1	0.009
	WATER	1	0.009
	WATER BIOLOGY AND SECURITY	1	0.009
	WILEY INTERDISCIPLINARY REVIEWS WATER	1	0.009
	WORLD JOURNAL OF PEDIATRIC SURGERY	1	0.009
	WORLD JOURNAL OF PLASTIC SURGERY	1	0.009
	WORLD OF MEDICINE AND BIOLOGY	1	0.009
	WORLD RABBIT SCIENCE	1	0.009
	XXXVI NATIONAL CONGRESS OF GASTROENTEROLOGY HEPATOLOGY AND DIGESTIVE ENDOSCOPY	1	0.009
	YEAR IN HUMAN AND MEDICAL GENETICS INBORN ERRORS OF IMMUNITY II	1	0.009
	ZDRAVNISKI VESTNIK SLOVENIAN MEDICAL JOURNAL	1	0.009
	ZEITSCHRIFT FUR GASTROENTEROLOGIE	1	0.009
	ZOOLOGICAL RESEARCH	1	0.009
	ZOOLOGICAL SCIENCE	1	0.009
	ZOOLOGY	1	0.009

## Sheet: Author
Top ten authors in terms of number of publications in the field of infant and gut microbiome (2004–2024)
Rrank	Author	Publications	Centrality	Year
1	van sinderen, Douwe	92	0.05	2008
2	Ventura, Marco	78	0.01	2008
3	Salminen, Seppo	73	0.02	2006
4	Mills, David A	71	0.01	2008
5	Knol, Jan	63	0.05	2006
6	Stanton, Catherine	62	0.03	2012
7	Milani, Christian	52	0.01	2014
8	Turvey, Stuart E	47	0	2016
9	Turroni, Francesca	46	0.01	2008
10	Neu, Josef	40	0.02	2006
	Kozyrskyj, Anita L	38	0.01	2016
	Isolauri, Erika	38	0.02	2006
	Azad, Meghan B	37	0.03	2018
	Underwood, Mark A	37	0	2012
	Lebrilla, Carlito B	36	0.01	2006
	Subbarao, Padmaja	35	0.01	2018
	Bode, Lars	32	0.04	2018
	German, J Bruce	30	0.01	2006
	Ross, R Paul	29	0.01	2012
	Mancabelli, Leonardo	29	0.02	2016
	Lacroix, Christophe	27	0	2006
	Duranti, Sabrina	26	0	2014
	Lugli, Gabriele Andrea	26	0	2014
	Donovan, Sharon M	26	0.03	2012
	de vos, Willem M	25	0.03	2008
	Dinan, Timothy G	23	0	2012
	Moraes, Theo J	23	0	2020
	Sears, Malcolm R	22	0	2018
	Karagas, Margaret R	22	0	2020
	Cryan, John F	20	0	2014
	Chen, Wei	20	0.01	2022
	Vandenplas, Yvan	19	0	2020
	Walker, W Allan	18	0.02	2006
	Thymann, Thomas	18	0	2008
	Stewart, Christopher J	17	0	2016
	Sangild, Per T	17	0	2008
	Collado, Maria Carmen	17	0.01	2008
	Morowitz, Michael J	16	0	2010
	Garssen, Johan	16	0.01	2012
	Zhao, Jianxin	16	0	2022
	Rudi, Knut	15	0	2010
	Zhang, Hao	15	0	2022
	Isolauri, E	14	0	2004
	Becker, Allan B	13	0	2020
	Barile, Daniela	11	0	2012
	Knol, J	11	0	2004
	Gueimonde, Miguel	11	0.01	2010
	Field, Catherine J	11	0	2020
	Adlerberth, I	10	0	2004
	Wang, Jing	10	0	2020
	Hall, Lindsay J	10	0	2020
	Sangild, Per Torp	10	0	2020
	Simons, Elinor	10	0	2022
	Li, Na	10	0	2020
	Embleton, Nicholas D	9	0	2016
	Margolles, Abelardo	9	0	2010
	Fitzgerald, Gerald F	9	0.01	2010
	Madan, Juliette C	9	0	2022
	Warner, Barbara B	9	0	2016
	Delannoy, Johanne	9	0	2022
	Belzer, Clara	9	0	2022
	Shen, Xi	9	0	2022
	Cheng, Ruyue	9	0	2022
	Bottacini, Francesca	9	0	2018
	Martin, Rocio	9	0.02	2008
	Petrosino, Joseph F	9	0	2016
	He, Fang	9	0	2022
	Butel, Marie-Jose	9	0	2006
	Wold, Agnes E	8	0	2006
	Salminen, S	8	0	2004
	Ferrario, Chiara	8	0	2016
	Tarr, Phillip I	8	0	2016
	Berrington, Janet E	8	0	2016
	Cummings, Stephen P	8	0	2016
	Rodriguez, Juan M	6	0	2008
	Sanz, Yolanda	6	0	2012
	Shanahan, Fergus	6	0	2008
	Garrido, Daniel	6	0	2012
	Fernandez, Leonides	6	0	2008
	Chassard, Christophe	6	0	2014
	Jimenez, Esther	6	0	2008
	Szajewska, Hania	6	0	2010
	Adlerberth, Ingegerd	6	0	2006
	Guan, Le Luo	6	0	2014
	Prendergast, Andrew J	6	0	2014
	Dupont, Christophe	5	0	2006
	Le huerou-luron, Isabelle	5	0	2010
	Boye, Mette	5	0	2011
	Arboleya, Silvia	5	0	2012
	Costello, Elizabeth K	5	0.01	2012
	Ruiz-moyano, Santiago	5	0	2012
	O'mahony, Liam	5	0	2008
	Laitinen, Kirsi	5	0.01	2012
	Dore, Joel	5	0	2010
	Fanaro, S	5	0	2004
	Boehm, G	5	0	2004
	Gueimonde, M	5	0	2005
	Boehm, Guenther	5	0	2010
	Cotter, Paul D	5	0	2012
	Stahl, B	5	0	2004
	de los reyes-gavilan, Clara G	5	0	2012
	Knight, Rob	5	0.01	2012
	Gras-le guen, Christele	4	0	2010
	O'toole, Paul W	4	0	2010
	Zhang, Wei	4	0	2008
	Poroyko, Valeriy	4	0	2010
	Gil, Angel	4	0	2010
	Walker, WA	4	0	2004
	Korpela, R	4	0	2005
	Morelli, Lorenzo	4	0	2010
	Campeotto, Florence	4	0	2006
	Smidt, Hauke	4	0	2006
	Ford, Henri R	4	0	2008
	Boehm, Gunther	4	0	2008
	Rochat, Florence	4	0	2006
	Wold, AE	4	0	2004
	Ahrne, Siv	4	0	2008
	Magne, Fabien	3	0	2006
	Tannock, Gerald W	3	0	2008
	Tohno, Masanori	3	0	2008
	Liu, Tianjing	3	0	2024
	Kitazawa, Haruki	3	0	2008
	Prasadarao, Nemani V	3	0	2009
	Kalach, Nicolas	3	0	2006
	Wold, A E	3	0	2009
	Azevedo, Marli S P	3	0	2008
	Stahl, Bernd	3	0	2006
	Yuan, Lijuan	3	0	2008
	German, J B	3	0	2008
	Moro, GE	3	0	2005
	Björkstén, B	3	0	2004
	Lebrilla, C B	3	0	2008
	Marin, Maria L	3	0	2008
	Xaus, J	3	0	2004
	Nava, Gerardo M	3	0	2008
	Haarman, Monique	3	0	2006
	Wen, Ke	3	0	2008
	Prescott, Susan L	3	0	2007
	Bjorksten, Bengt	3	0	2009
	Aso, Hisashi	3	0	2008
	Gaskins, H Rex	3	0	2008
	Vaughan, Elaine E	3	0	2008
	Saito, Tadao	3	0	2008
	Fetter, Willem P F	3	0	2006
	Day, J B	3	0	2008
	Mekalanos, John J	3	0	2006
	Vigi, V	3	0	2004
	Rodríguez, JM	3	0	2004
	Gomez, Adolfo	3	0	2008
	Freeman, Samara L	3	0	2006
	Fliss, Ismail	3	0	2006
	Ninonuevo, Milady R	3	0	2006
	Molin, G	3	0	2004
	Molin, Goran	3	0	2008
	Jelinek, J	3	0	2004
	Venter, Carina	3	0	2024
	Foroni, Elena	3	0.01	2008
	van den brandt, Piet A	3	0	2006
	Delgado, Susana	3	0	2008
	Shimazu, Tomoyuki	3	0	2008
	Waligora-dupriet, Anne-Judith	3	0	2006
	Shi, Yongyan	3	0	2024
	Jeppsson, Bengt	3	0	2008
	Kummeling, Ischa	3	0	2006
	Goulet, O	3	0	2004
	Saif, Linda J	3	0	2008
	Martín, R	3	0	2004
	Olivares, M	3	0	2004
	Penders, John	3	0	2006
	Suau, Antonia	3	0	2006
	Oggero, R	2	0	2004
	Koletzko, B	2	0	2004
	Yamamoto, T	2	0	2004
	Furrie, E	2	0	2005
	Jones, P	2	0	2004
	Coppa, GV	2	0	2004
	Fernández, L	2	0	2004
	Sun, Wei	2	0	2024
	Moro, G	2	0	2004
	Alessandri, Giulia	2	0	2024
	Dunstan, JA	2	0	2005
	Turck, D	2	0	2004
	Mosca, F	2	0	2004
	Aiba, Y	2	0	2004
	Silvestro, L	2	0	2004
	Vlková, E	2	0	2004
	Zhao, Lanlan	2	0	2024
	Achá, SJ	2	0	2004
	Thijs, C	2	0	2005
	Viljanen, M	2	0	2005
	Melum, Espen	2	0	2024
	Sun, Yu	2	0	2024
	Rigo, J	2	0	2004
	Schultz, M	2	0	2004
	Mbazima, G	2	0	2004
	Inoue, R	2	0	2005
	Argentini, Chiara	2	0	2024
	Li, Ziyun	2	0	2024
	Szajewska, H	2	0	2004
	Sherman, MP	2	0	2004
	Rada, V	2	0	2004
	Harris, C	2	0	2004
	Penders, J	2	0	2005
	Michaelsen, KF	2	0	2004
	Kuitunen, M	2	0	2005
	Agostoni, C	2	0	2004
	Hsu, Yu-Chieh	2	0	2024
	Tsen, HY	2	0	2004
	Guarino, Alfredo	2	0	2024
	Åberg, N	2	0	2004
	Zhang, Lei	2	0	2024
	Szeto, Ignatius Man-Yau	2	0	2024
	Ahrné, S	2	0	2004
	Göttl, C	2	0	2004
	Taurino, Giuseppe	2	0	2024
	Ho, Hsieh-Hsun	2	0	2024
	Klont, RR	2	0	2004
	Hammerman, C	2	0	2004
	Roana, J	2	0	2004
	Haahtela, T	2	0	2005
	Viappiani, Alice	2	0	2024
	Bailey, M	2	0	2004
	Shamir, R	2	0	2004
	Kaplan, M	2	0	2004
	Lindberg, E	2	0	2004
	Young, RJ	2	0	2004
	Yamashiro, Y	2	0	2004
	Kuo, Yi-Wei	2	0	2024
	Juntunen-backman, K	2	0	2005
	Jiang, Xiaojun	2	0	2024
	Kühn, I	2	0	2004
	Canani, Roberto Berni	2	0	2024
	Lehmann, H	2	0	2005
	Oelschlaeger, TA	2	0	2004
	Angelini, Leonora	2	0	2024
	Savino, F	2	0	2004
	Hesselmar, B	2	0	2004
	Saalman, R	2	0	2004
	Bussolati, Ovidio	2	0	2024
	Ouwehand, AC	2	0	2004
	Möllby, R	2	0	2004
	Murch, SH	2	0	2004
	Macfarlane, GT	2	0	2004
	Richmond, P	2	0	2005
	Ding, Yanwen	2	0	2024
	Flores, Gilberto E	2	0	2024
	Macfarlane, S	2	0	2004
	von berg, A	2	0	2004
	Fontana, Federico	2	0	2024
	Langa, S	2	0	2004
	Savilahti, E	2	0	2005
	Marín, ML	2	0	2004
	Poussa, T	2	0	2005
	Duan, Sufang	2	0	2024
	Chen, Jui-Fen	2	0	2024
	Rasmussen, Henrik	2	0	2024
	Tullio, V	2	0	2004
	Ushida, K	2	0	2005
	Gibson, GR	2	0	2004
	Julge, K	2	0	2005
	Sudo, N	2	0	2004
	Prescott, SL	2	0	2005
	Strannegård, IL	2	0	2004
	Oyama, N	2	0	2004
	Weston, S	2	0	2005
	Bianchi, Massimiliano G	2	0	2024
	Barrientos, Gabriela	2	0	2024
	Haverson, K	2	0	2004
	Huang, Yen-Yu	2	0	2024
	Wu, Jiacheng	2	0	2024
	Wichmann, HE	2	0	2004
	Arslanoglu, S	2	0	2004
	Li, Ling	2	0	2024
	Anzalone, Rosaria	2	0	2024
	Verweij, PE	2	0	2004
	Breckler, L	2	0	2005
	Groeneveld, Andre	2	0	2024
	Coe, CL	2	0	2004
	Oswald, IP	2	0	2004
	Kubo, C	2	0	2004
	Tsai, Shin-Yu	2	0	2024
	Yu, XN	2	0	2004
	Vanderhoof, JA	2	0	2004
	Salminen, SJ	2	0	2005
	Tsai, CC	2	0	2004
	Wang, Yihui	2	0	2024
	Warris, A	2	0	2004
	Lubach, GR	2	0	2004
	Norin, E	2	0	2005
	Tarracchini, Chiara	2	0	2024
	Cherayil, BJ	2	0	2004
	Bin-nun, A	2	0	2004
	Hsia, Ko-Chiang	2	0	2024
	Zhao, Guoping	2	0	2024
	Inman, C	2	0	2004
	Conrad, Melanie L	2	0	2024
	Hale, J	2	0	2005
	Koga, Y	2	0	2004
	Thibault, H	2	0	2004

## Sheet: co-cited articles
Top ten publications with the highest number of citations in the field of infant and gut microbiome (2004-2024)
Rank	Cited article	Cited frequency	Centrality	Year
1	Stewart CJ, 2018, NATURE, V562, P583, DOI 10.1038/s41586-018-0617-x	442	0.37	2018
2	Bäckhed F, 2015, CELL HOST MICROBE, V17, P690, DOI 10.1016/j.chom.2015.04.004	435	0.53	2015
3	Ferretti P, 2018, CELL HOST MICROBE, V24, P133, DOI 10.1016/j.chom.2018.06.005	316	0.08	2018
4	Milani C, 2017, MICROBIOL MOL BIOL R, V81, P0, DOI 10.1128/MMBR.00036-17	296	0.02	2017
5	Pannaraj PS, 2017, JAMA PEDIATR, V171, P647, DOI 10.1001/jamapediatrics.2017.0378	293	0.03	2017
6	Yatsunenko T, 2012, NATURE, V486, P222, DOI 10.1038/nature11053	280	0.14	2012
7	Aagaard K, 2014, SCI TRANSL MED, V6, P0, DOI 10.1126/scitranslmed.3008599	267	0.15	2014
8	Shao Y, 2019, NATURE, V574, P117, DOI 10.1038/s41586-019-1560-1	246	0.17	2019
9	Bokulich NA, 2016, SCI TRANSL MED, V8, P0, DOI 10.1126/scitranslmed.aad7121	243	0.08	2016
10	Bolyen E, 2019, NAT BIOTECHNOL, V37, P852, DOI 10.1038/s41587-019-0209-9	237	0.02	2019
	Chu DM, 2017, NAT MED, V23, P314, DOI 10.1038/nm.4272	221	0.09	2017
	Dominguez-Bello MG, 2010, P NATL ACAD SCI USA, V107, P11971, DOI 10.1073/pnas.1002601107	219	0.47	2010
	Koenig JE, 2011, P NATL ACAD SCI USA, V108, P4578, DOI 10.1073/pnas.1000081107	211	0.43	2011
	Collado MC, 2016, SCI REP-UK, V6, P0, DOI 10.1038/srep23129	184	0.01	2016
	Callahan BJ, 2016, NAT METHODS, V13, P581, DOI 10.1038/NMETH.3869	181	0	2016
	Azad MB, 2013, CAN MED ASSOC J, V185, P385, DOI 10.1503/cmaj.121189	165	0.03	2013
	Moossavi S, 2019, CELL HOST MICROBE, V25, P324, DOI 10.1016/j.chom.2019.01.011	165	0	2019
	Jakobsson HE, 2014, GUT, V63, P559, DOI 10.1136/gutjnl-2012-303249	163	0.1	2014
	Gensollen T, 2016, SCIENCE, V352, P539, DOI 10.1126/science.aad9378	162	0.03	2016
	Yassour M, 2016, SCI TRANSL MED, V8, P0, DOI 10.1126/scitranslmed.aad0917	160	0.02	2016
	Arrieta MC, 2015, SCI TRANSL MED, V7, P0, DOI 10.1126/scitranslmed.aab2271	159	0.01	2015
	Dominguez-Bello MG, 2016, NAT MED, V22, P250, DOI 10.1038/nm.4039	158	0.04	2016
	Cox LM, 2014, CELL, V158, P705, DOI 10.1016/j.cell.2014.05.052	152	0.13	2014
	Palmer C, 2007, PLOS BIOL, V5, P1556, DOI 10.1371/journal.pbio.0050177	148	0.56	2007
	Pammi M, 2017, MICROBIOME, V5, P0, DOI 10.1186/s40168-017-0248-8	140	0	2017
	Robertson RC, 2019, TRENDS MICROBIOL, V27, P131, DOI 10.1016/j.tim.2018.09.008	137	0	2019
	Tamburini S, 2016, NAT MED, V22, P713, DOI 10.1038/nm.4142	127	0	2016
	Penders J, 2006, PEDIATRICS, V118, P511, DOI 10.1542/peds.2005-2824	125	0.19	2006
	Henrick BM, 2021, CELL, V184, P3884, DOI 10.1016/j.cell.2021.05.030	120	0.15	2021
	Perez-Muñoz ME, 2017, MICROBIOME, V5, P0, DOI 10.1186/s40168-017-0268-4	118	0.02	2017
	La Rosa PS, 2014, P NATL ACAD SCI USA, V111, P12522, DOI 10.1073/pnas.1409497111	118	0.05	2014
	Qin JJ, 2010, NATURE, V464, P59, DOI 10.1038/nature08821	114	0.03	2010
	Turnbaugh PJ, 2009, NATURE, V457, P480, DOI 10.1038/nature07540	110	0.11	2009
	Hill CJ, 2017, MICROBIOME, V5, P0, DOI 10.1186/s40168-016-0213-y	110	0	2017
	Mai V, 2011, PLOS ONE, V6, P0, DOI 10.1371/journal.pone.0020647	109	0.03	2011
	Abrahamsson TR, 2012, J ALLERGY CLIN IMMUN, V129, P434, DOI 10.1016/j.jaci.2011.10.025	109	0.02	2012
	Koren O, 2012, CELL, V150, P470, DOI 10.1016/j.cell.2012.07.008	101	0.01	2012
	De Filippo C, 2010, P NATL ACAD SCI USA, V107, P14691, DOI 10.1073/pnas.1005963107	96	0.01	2010
	Neu J, 2011, NEW ENGL J MED, V364, P255, DOI 10.1056/NEJMra1005408	96	0	2011
	Adlerberth I, 2009, ACTA PAEDIATR, V98, P229, DOI 10.1111/j.1651-2227.2008.01060.x	93	0.09	2009
	Caporaso JG, 2010, NAT METHODS, V7, P335, DOI 10.1038/nmeth.f.303	91	0.04	2010
	Turroni F, 2012, PLOS ONE, V7, P0, DOI 10.1371/journal.pone.0036957	85	0	2012
	Wang YW, 2009, ISME J, V3, P944, DOI 10.1038/ismej.2009.37	84	0.07	2009
	Cabrera-Rubio R, 2012, AM J CLIN NUTR, V96, P544, DOI 10.3945/ajcn.112.037382	77	0.02	2012
	de Goffau MC, 2019, NATURE, V572, P329, DOI 10.1038/s41586-019-1451-5	77	0	2019
	Reyman M, 2019, NAT COMMUN, V10, P0, DOI 10.1038/s41467-019-13014-7	75	0	2019
	Mshvildadze M, 2010, J PEDIATR-US, V156, P20, DOI 10.1016/j.jpeds.2009.06.063	75	0.04	2010
	Arumugam M, 2011, NATURE, V473, P174, DOI 10.1038/nature09944	73	0.03	2011
	Ho NT, 2018, NAT COMMUN, V9, P0, DOI 10.1038/s41467-018-06473-x	71	0.02	2018
	Huttenhower C, 2012, NATURE, V486, P207, DOI 10.1038/nature11234	70	0.01	2012
	Eckburg PB, 2005, SCIENCE, V308, P1635, DOI 10.1126/science.1110591	68	0.08	2005
	Lawson MAE, 2020, ISME J, V14, P635, DOI 10.1038/s41396-019-0553-2	68	0	2020
	Fehr K, 2020, CELL HOST MICROBE, V28, P285, DOI 10.1016/j.chom.2020.06.009	67	0	2020
	Cryan JF, 2019, PHYSIOL REV, V99, P1877, DOI 10.1152/physrev.00018.2018	65	0	2019
	Kalliomäki M, 2003, LANCET, V361, P1869, DOI 10.1016/S0140-6736(03)13490-3	65	0.33	2003
	Fujimura KE, 2016, NAT MED, V22, P1187, DOI 10.1038/nm.4176	65	0	2016
	Azad MB, 2016, BJOG-INT J OBSTET GY, V123, P983, DOI 10.1111/1471-0528.13601	61	0	2016
	Fallani M, 2010, J PEDIATR GASTR NUTR, V51, P77, DOI 10.1097/MPG.0b013e3181d1b11e	59	0	2010
	Kalliomäki M, 2001, LANCET, V357, P1076, DOI 10.1016/S0140-6736(00)04259-8	58	0.13	2001
	Penders J, 2007, GUT, V56, P661, DOI 10.1136/gut.2006.100164	57	0.04	2007
	Lin HC, 2005, PEDIATRICS, V115, P1, DOI 10.1542/peds.2004-1463	57	0.1	2005
	Mueller NT, 2015, TRENDS MOL MED, V21, P109, DOI 10.1016/j.molmed.2014.12.002	56	0	2015
	Favier CF, 2002, APPL ENVIRON MICROB, V68, P219, DOI 10.1128/AEM.68.1.219-226.2002	55	0.14	2002
	Bin-Nun A, 2005, J PEDIATR-US, V147, P192, DOI 10.1016/j.jpeds.2005.03.054	55	0.07	2005
	David LA, 2014, NATURE, V505, P559, DOI 10.1038/nature12820	53	0	2014
	Arrieta MC, 2014, FRONT IMMUNOL, V5, P0, DOI 10.3389/fimmu.2014.00427	49	0	2014
	Subramanian S, 2014, NATURE, V510, P417, DOI 10.1038/nature13421	48	0	2014
	Kukkonen K, 2007, J ALLERGY CLIN IMMUN, V119, P192, DOI 10.1016/j.jaci.2006.09.009	45	0.31	2007
	Victora CG, 2016, LANCET, V387, P475, DOI 10.1016/S0140-6736(15)01024-7	45	0	2016
	Kalliomäki M, 2001, J ALLERGY CLIN IMMUN, V107, P129, DOI 10.1067/mai.2001.111237	45	0.09	2001
	Rakoff-Nahoum S, 2004, CELL, V118, P229, DOI 10.1016/j.cell.2004.07.002	44	0.1	2004
	Turnbaugh PJ, 2006, NATURE, V444, P1027, DOI 10.1038/nature05414	43	0.02	2006
	Kalliomaki M, 2008, AM J CLIN NUTR, V87, P534, DOI 10.1093/ajcn/87.3.534	42	0	2008
	Morrow AL, 2013, MICROBIOME, V1, P0, DOI 10.1186/2049-2618-1-13	42	0.01	2013
	Sela DA, 2008, P NATL ACAD SCI USA, V105, P18964, DOI 10.1073/pnas.0809584105	41	0.05	2008
	Laursen MF, 2021, NAT MICROBIOL, V6, P1367, DOI 10.1038/s41564-021-00970-4	40	0.02	2021
	Gibson GR, 2017, NAT REV GASTRO HEPAT, V14, P491, DOI 10.1038/nrgastro.2017.75	39	0	2017
	Mallick H, 2021, PLOS COMPUT BIOL, V17, P0, DOI 10.1371/journal.pcbi.1009442	39	0.01	2021
	Björkstén B, 2001, J ALLERGY CLIN IMMUN, V108, P516, DOI 10.1067/mai.2001.118130	38	0.03	2001
	Harmsen HJM, 2000, J PEDIATR GASTR NUTR, V30, P61, DOI 10.1097/00005176-200001000-00019	38	0.03	2000
	Fanaro S, 2003, ACTA PAEDIATR, V92, P48	38	0.02	2003
	Hooper LV, 2012, SCIENCE, V336, P1268, DOI 10.1126/science.1223490	37	0	2012
	Heijtza RD, 2011, P NATL ACAD SCI USA, V108, P3047, DOI 10.1073/pnas.1010529108	37	0.02	2011
	Masi AC, 2021, GUT, V70, P2273, DOI 10.1136/gutjnl-2020-322771	37	0.04	2021
	Ma JR, 2020, SCI REP-UK, V10, P0, DOI 10.1038/s41598-020-72635-x	36	0	2020
	Moro G, 2002, J PEDIATR GASTR NUTR, V34, P291, DOI 10.1097/00005176-200203000-00014	35	0.03	2002
	Oksanen J, 2019, R PACKAGE VERSION, V0, PP5, DOI 10.4135/9781412971874.N145	35	0	2019
	Roswall J, 2021, CELL HOST MICROBE, V29, P765, DOI 10.1016/j.chom.2021.02.021	35	0	2021
	Rutayisire E, 2016, BMC GASTROENTEROL, V16, P0, DOI 10.1186/s12876-016-0498-0	34	0	2016
	Vatanen T, 2018, NATURE, V562, P589, DOI 10.1038/s41586-018-0620-2	34	0	2018
	Korpela K, 2020, CELL, V183, P324, DOI 10.1016/j.cell.2020.08.047	34	0	2020
	Wang M, 2008, J ALLERGY CLIN IMMUN, V121, P129, DOI 10.1016/j.jaci.2007.09.011	34	0.04	2008
	Bäckhed F, 2005, SCIENCE, V307, P1915, DOI 10.1126/science.1104816	33	0.04	2005
	Knol J, 2005, J PEDIATR GASTR NUTR, V40, P36, DOI 10.1097/00005176-200501000-00007	33	0.08	2005
	Zivkovic AM, 2011, P NATL ACAD SCI USA, V108, P4653, DOI 10.1073/pnas.1000083107	33	0.01	2011
	Yassour M, 2018, CELL HOST MICROBE, V24, P146, DOI 10.1016/j.chom.2018.06.007	33	0	2018
	Asnicar F, 2017, MSYSTEMS, V2, P0, DOI 10.1128/mSystems.00164-16	32	0	2017
	Frese SA, 2017, MSPHERE, V2, P0, DOI 10.1128/mSphere.00501-17	32	0	2017
	Deshpande G, 2010, PEDIATRICS, V125, P921, DOI 10.1542/peds.2009-1301	31	0.01	2010
	Round JL, 2009, NAT REV IMMUNOL, V9, P313, DOI 10.1038/nri2515	31	0	2009
	Lin HC, 2008, PEDIATRICS, V122, P693, DOI 10.1542/peds.2007-3007	31	0.03	2008
	de Agüero MG, 2016, SCIENCE, V351, P1296, DOI 10.1126/science.aad2571	30	0.02	2016
	Al Nabhani Z, 2019, IMMUNITY, V50, P1276, DOI 10.1016/j.immuni.2019.02.014	30	0	2019
	Kirjavainen PV, 2002, GUT, V51, P51, DOI 10.1136/gut.51.1.51	29	0.03	2002
	Hill C, 2014, NAT REV GASTRO HEPAT, V11, P506, DOI 10.1038/nrgastro.2014.66	28	0	2014
	Rinninella E, 2019, MICROORGANISMS, V7, P0, DOI 10.3390/microorganisms7010014	27	0	2019
	Warner BB, 2016, LANCET, V387, P1928, DOI 10.1016/S0140-6736(16)00081-7	27	0	2016
	Hooper LV, 2001, SCIENCE, V291, P881, DOI 10.1126/science.291.5505.881	26	0.04	2001
	Edgar RC, 2011, BIOINFORMATICS, V27, P2194, DOI 10.1093/bioinformatics/btr381	26	0	2011
	Boehm G, 2002, ARCH DIS CHILD-FETAL, V86, P178, DOI 10.1136/fn.86.3.F178	25	0.02	2002
	Fan Y, 2021, NAT REV MICROBIOL, V19, P55, DOI 10.1038/s41579-020-0433-9	25	0	2021
	Guarner F, 2003, LANCET, V361, P512, DOI 10.1016/S0140-6736(03)12489-0	25	0.02	2003
	Cryan JF, 2012, NAT REV NEUROSCI, V13, P701, DOI 10.1038/nrn3346	25	0	2012
	Yao Y, 2021, FRONT IMMUNOL, V12, P0, DOI 10.3389/fimmu.2021.708472	25	0	2021
	Douglas GM, 2020, NAT BIOTECHNOL, V38, P685, DOI 10.1038/s41587-020-0548-6	25	0	2020
	Penders J, 2007, ALLERGY, V62, P1223, DOI 10.1111/j.1398-9995.2007.01462.x	25	0	2007
	Jost T, 2012, PLOS ONE, V7, P0, DOI 10.1371/journal.pone.0044595	24	0	2012
	Bode L, 2012, GLYCOBIOLOGY, V22, P1147, DOI 10.1093/glycob/cws074	24	0	2012
	Furusawa Y, 2013, NATURE, V504, P446, DOI 10.1038/nature12721	24	0	2013
	Adlerberth I, 2007, J ALLERGY CLIN IMMUN, V120, P343, DOI 10.1016/j.jaci.2007.05.018	24	0.02	2007
	Fernández L, 2013, PHARMACOL RES, V69, P1, DOI 10.1016/j.phrs.2012.09.001	23	0	2013
	Edgar RC, 2010, BIOINFORMATICS, V26, P2460, DOI 10.1093/bioinformatics/btq461	23	0	2010
	Kostic AD, 2015, CELL HOST MICROBE, V17, P260, DOI 10.1016/j.chom.2015.01.001	23	0	2015
	Olszak T, 2012, SCIENCE, V336, P489, DOI 10.1126/science.1219328	23	0	2012
	Arboleya S, 2015, J PEDIATR-US, V166, P538, DOI 10.1016/j.jpeds.2014.09.041	23	0	2015
	Ley RE, 2006, NATURE, V444, P1022, DOI 10.1038/4441022a	22	0.02	2006
	Moro G, 2006, ARCH DIS CHILD, V91, P814, DOI 10.1136/adc.2006.098251	22	0.02	2006
	Funkhouser LJ, 2013, PLOS BIOL, V11, P0, DOI 10.1371/journal.pbio.1001631	22	0	2013
	Isolauri E, 2000, CLIN EXP ALLERGY, V30, P1604, DOI 10.1046/j.1365-2222.2000.00943.x	21	0.07	2000
	Hunt KM, 2011, PLOS ONE, V6, P0, DOI 10.1371/journal.pone.0021313	21	0.01	2011
	Schmelzle H, 2003, J PEDIATR GASTR NUTR, V36, P343, DOI 10.1097/00005176-200303000-00008	20	0.04	2003
	Mazmanian SK, 2005, CELL, V122, P107, DOI 10.1016/j.cell.2005.05.007	20	0.02	2005
	Deshpande G, 2007, LANCET, V369, P1614, DOI 10.1016/S0140-6736(07)60748-X	19	0.14	2007
	Ley RE, 2005, P NATL ACAD SCI USA, V102, P11070, DOI 10.1073/pnas.0504978102	19	0.05	2005
	Perez PF, 2007, PEDIATRICS, V119, PE724, DOI 10.1542/peds.2006-1649	19	0	2007
	Haarman M, 2005, APPL ENVIRON MICROB, V71, P2318, DOI 10.1128/AEM.71.5.2318-2324.2005	19	0	2005
	Gill SR, 2006, SCIENCE, V312, P1355, DOI 10.1126/science.1124234	18	0	2006
	Martín R, 2003, J PEDIATR-US, V143, P754, DOI 10.1016/j.jpeds.2003.09.028	18	0	2003
	Adlerberth I, 2006, PEDIATR RES, V59, P96, DOI 10.1203/01.pdr.0000191137.12774.b2	18	0.01	2006
	Wu GD, 2011, SCIENCE, V334, P105, DOI 10.1126/science.1208344	17	0	2011
	Maynard CL, 2012, NATURE, V489, P231, DOI 10.1038/nature11551	16	0	2012
	Sela DA, 2010, TRENDS MICROBIOL, V18, P298, DOI 10.1016/j.tim.2010.03.008	16	0.03	2010
	Rosenfeldt V, 2003, J ALLERGY CLIN IMMUN, V111, P389, DOI 10.1067/mai.2003.389	16	0	2003
	Round JL, 2010, P NATL ACAD SCI USA, V107, P12204, DOI 10.1073/pnas.0909122107	15	0	2010
	Marcobal A, 2010, J AGR FOOD CHEM, V58, P5334, DOI 10.1021/jf9044205	15	0.02	2010
	Collado MC, 2008, AM J CLIN NUTR, V88, P894, DOI 10.1093/ajcn/88.4.894	15	0	2008
	Schloss PD, 2009, APPL ENVIRON MICROB, V75, P7537, DOI 10.1128/AEM.01541-09	15	0	2009
	Wu SA, 2010, J PROTEOME RES, V9, P4138, DOI 10.1021/pr100362f	15	0.01	2010
	Sjögren YM, 2009, CLIN EXP ALLERGY, V39, P1842, DOI 10.1111/j.1365-2222.2009.03326.x	14	0	2009
	Locascio RG, 2007, J AGR FOOD CHEM, V55, P8914, DOI 10.1021/jf0710480	14	0	2007
	Magne F, 2006, FEMS MICROBIOL ECOL, V57, P128, DOI 10.1111/j.1574-6941.2006.00097.x	12	0	2006
	Lotz M, 2006, J EXP MED, V203, P973, DOI 10.1084/jem.20050625	12	0.02	2006
	Grönlund MM, 1999, J PEDIATR GASTR NUTR, V28, P19, DOI 10.1097/00005176-199901000-00007	11	0.03	1999
	Sangild PT, 2006, GASTROENTEROLOGY, V130, P1776, DOI 10.1053/j.gastro.2006.02.026	11	0.03	2006
	Jilling T, 2006, J IMMUNOL, V177, P3273, DOI 10.4049/jimmunol.177.5.3273	11	0	2006
	Sjögren YM, 2009, CLIN EXP ALLERGY, V39, P518, DOI 10.1111/j.1365-2222.2008.03156.x	11	0	2009
	Dethlefsen L, 2008, PLOS BIOL, V6, P2383, DOI 10.1371/journal.pbio.0060280	11	0	2008
	AlFaleh K, 2008, COCHRANE DB SYST REV, V0, P0, DOI 10.1002/14651858.CD005496.pub2	10	0	2008
	Björkstén B, 1999, CLIN EXP ALLERGY, V29, P342, DOI 10.1046/j.1365-2222.1999.00560.x	10	0	1999
	Dani C, 2002, BIOL NEONATE, V82, P103, DOI 10.1159/000063096	10	0.02	2002
	Abrahamsson TR, 2007, J ALLERGY CLIN IMMUN, V119, P1174, DOI 10.1016/j.jaci.2007.01.007	10	0.01	2007
	Taylor AL, 2007, J ALLERGY CLIN IMMUN, V119, P184, DOI 10.1016/j.jaci.2006.08.036	9	0.04	2007
	Westerbeek EAM, 2006, CLIN NUTR, V25, P361, DOI 10.1016/j.clnu.2006.03.002	9	0	2006
	Rook GAW, 2005, GUT, V54, P317, DOI 10.1136/gut.2004.053785	9	0	2005
	Rinne MM, 2005, FEMS IMMUNOL MED MIC, V43, P59, DOI 10.1016/j.femsim.2004.07.005	9	0	2005
	De la Cochetière MF, 2004, PEDIATR RES, V56, P366, DOI 10.1203/01.PDR.0000134251.45878.D5	9	0.11	2004
	Weston S, 2005, ARCH DIS CHILD, V90, P892, DOI 10.1136/adc.2004.060673	9	0.01	2005
	Smits HH, 2005, J ALLERGY CLIN IMMUN, V115, P1260, DOI 10.1016/j.jaci.2005.03.036	9	0	2005
	Macpherson AJ, 2004, SCIENCE, V303, P1662, DOI 10.1126/science.1091334	9	0	2004
	Viljanen M, 2005, ALLERGY, V60, P494, DOI 10.1111/j.1398-9995.2004.00514.x	9	0	2005
	Rosenfeldt V, 2004, J PEDIATR-US, V145, P612, DOI 10.1016/j.jpeds.2004.06.068	9	0.01	2004
	Bäckhed F, 2004, P NATL ACAD SCI USA, V101, P15718, DOI 10.1073/pnas.0407076101	8	0	2004
	Millar M, 2003, ARCH DIS CHILD-FETAL, V88, PF354, DOI 10.1136/fn.88.5.F354	8	0	2003
	Stappenbeck TS, 2002, P NATL ACAD SCI USA, V99, P15451, DOI 10.1073/pnas.202604299	8	0.01	2002
	Ziegler E, 2007, J PEDIATR GASTR NUTR, V44, P359, DOI 10.1097/MPG.0b013e31802fca8c	8	0.03	2007
	Land MH, 2005, PEDIATRICS, V115, P178, DOI 10.1542/peds.2004-2137	8	0	2005
	Euler AR, 2005, J PEDIATR GASTR NUTR, V40, P157, DOI 10.1097/00005176-200502000-00014	8	0	2005
	Kalliomäki M, 2007, J ALLERGY CLIN IMMUN, V119, P1019, DOI 10.1016/j.jaci.2006.12.608	7	0	2007
	Mihatsch WA, 2006, ACTA PAEDIATR, V95, P843, DOI 10.1080/08035250500486652	7	0	2006
	Bakker-Zierikzee AM, 2005, BRIT J NUTR, V94, P783, DOI 10.1079/BJN20051451	7	0.01	2005
	Orrhage K, 1999, ACTA PAEDIATR, V88, P47	7	0.02	1999
	Arslanoglu S, 2007, J NUTR, V137, P2420, DOI 10.1093/jn/137.11.2420	7	0	2007
	Ventura M, 2002, APPL ENVIRON MICROB, V68, P6429, DOI 10.1128/AEM.68.12.6429-6434.2002	7	0	2002
	Lin PW, 2006, LANCET, V368, P1271, DOI 10.1016/S0140-6736(06)69525-1	7	0	2006
	Satokari RM, 2001, APPL ENVIRON MICROB, V67, P504, DOI 10.1128/AEM.67.2.504-513.2001	7	0.03	2001
	Watanabe S, 2003, J ALLERGY CLIN IMMUN, V111, P587, DOI 10.1067/mai.2003.105	7	0	2003
	Kennedy KM, 2023, NATURE, V613, P639, DOI 10.1038/s41586-022-05546-8	7	0.03	2023
	Samara J, 2022, CELL HOST MICROBE, V30, P696, DOI 10.1016/j.chom.2022.04.005	7	0	2022
	Szajewska H, 2001, J PEDIATR GASTR NUTR, V33, PS17, DOI 10.1097/00005176-200110002-00004	7	0.05	2001
	Kopp MV, 2008, PEDIATRICS, V121, PE850, DOI 10.1542/peds.2007-1492	7	0	2008
	Ouwehand AC, 2001, J ALLERGY CLIN IMMUN, V108, P144, DOI 10.1067/mai.2001.115754	7	0.01	2001
	Xu J, 2003, P NATL ACAD SCI USA, V100, P10452, DOI 10.1073/pnas.1734063100	6	0	2003
	Boehm G, 2003, FUNCTIONAL DAIRY PRODUCTS, V0, PP203, DOI 10.1533/9781855736917.2.203	6	0	2003
	Zheng DP, 2020, CELL RES, V30, P492, DOI 10.1038/s41422-020-0332-7	6	0	2020
	Weizman Z, 2005, PEDIATRICS, V115, P5, DOI 10.1542/peds.2004-1815	6	0	2005
	Carr LE, 2021, FRONT IMMUNOL, V12, P0, DOI 10.3389/fimmu.2021.604080	6	0	2021
	Claud EC, 2001, FASEB J, V15, P1398, DOI 10.1096/fj.00-0833hyp	6	0	2001
	Edwards CA, 2002, BRIT J NUTR, V88, PS11, DOI 10.1079/BJN2002625	6	0	2002
	Madsen K, 2001, GASTROENTEROLOGY, V121, P580, DOI 10.1053/gast.2001.27224	6	0	2001
	Pessi T, 2000, CLIN EXP ALLERGY, V30, P1804, DOI 10.1046/j.1365-2222.2000.00948.x	6	0	2000
	Agostoni C, 2004, J PEDIATR GASTR NUTR, V38, P365, DOI 10.1097/00005176-200404000-00001	6	0.02	2004
	Hooper LV, 2001, SCIENCE, V292, P1115, DOI 10.1126/science.1058709	6	0	2001
	Rachmilewitz D, 2004, GASTROENTEROLOGY, V126, P520, DOI 10.1053/j.gastro.2003.11.019	6	0	2004
	Boehm G, 2003, ACTA PAEDIATR, V92, P64	6	0	2003
	Matsuki T, 1999, APPL ENVIRON MICROB, V65, P4506	6	0	1999
	Christensen HR, 2002, J IMMUNOL, V168, P171, DOI 10.4049/jimmunol.168.1.171	6	0	2002
	Chen X, 2020, GUT, V69, P513, DOI 10.1136/gutjnl-2019-319101	6	0.02	2020
	Requena T, 2002, APPL ENVIRON MICROB, V68, P2420, DOI 10.1128/AEM.68.5.2420-2427.2002	6	0.02	2002
	Pohjavuori E, 2004, J ALLERGY CLIN IMMUN, V114, P131, DOI 10.1016/j.jaci.2004.03.036	6	0	2004
	Rautava S, 2002, J ALLERGY CLIN IMMUN, V109, P119, DOI 10.1067/mai.2002.120273	5	0	2002
	Natividad JM, 2022, NUTRIENTS, V14, P0, DOI 10.3390/nu14122546	5	0	2022
	Tsukuda N, 2021, ISME J, V15, P2574, DOI 10.1038/s41396-021-00937-7	5	0	2021
	Depner M, 2020, NAT MED, V26, P1766, DOI 10.1038/s41591-020-1095-x	5	0	2020
	Beghini F, 2021, ELIFE, V10, P0, DOI 10.7554/eLife.65088	5	0	2021
	Kirjavainen PV, 1999, ANN MED, V31, P288, DOI 10.3109/07853899908995892	5	0	1999
	Feehley T, 2019, NAT MED, V25, P448, DOI 10.1038/s41591-018-0324-z	5	0	2019
	Dai D, 1999, ADV PEDIATR, V46, P353	5	0	1999
	Saturio S, 2021, MICROORGANISMS, V9, P0, DOI 10.3390/microorganisms9122415	5	0.02	2021
	Gewolb IH, 1999, ARCH DIS CHILD-FETAL, V80, PF167, DOI 10.1136/fn.80.3.F167	5	0	1999
	Roager HM, 2023, GUT MICROBES, V15, P0, DOI 10.1080/19490976.2023.2192151	5	0	2023
	Masi AC, 2022, ISCIENCE, V25, P0, DOI 10.1016/j.isci.2021.103542	5	0.03	2022
	Vandenplas Y, 2020, NUTRITION, V78, P0, DOI 10.1016/j.nut.2020.110812	5	0	2020
	Ouwehand A, 2002, EUROPEAN JOURNAL OF NUTRITION, V41, P0	5	0	2002
	Drula E, 2022, NUCLEIC ACIDS RES, V50, PD571, DOI 10.1093/nar/gkab1045	5	0	2022
	Grönlund MM, 2000, ARCH DIS CHILD-FETAL, V83, PF186, DOI 10.1136/fn.83.3.F186	5	0	2000
	Szajewska H, 2001, J PEDIATR-US, V138, P361, DOI 10.1067/mpd.2001.111321	5	0.03	2001

## Sheet: Keywords
Keywords of the pulications in the field of infant and gut microbiome (2004-2024)
Rank	Keywords	Frequency	Centrality	Year
1	gut microbiota	2533	0.16	2005
2	intestinal microbiota	1399	0.15	2005
3	infants	1058	0.12	2004
4	bacteria	873	0.07	2004
5	necrotizing enterocolitis	863	0.13	2004
6	children	757	0.1	2004
7	microbiota	704	0.03	2008
8	colonization	682	0.1	2004
9	double blind	667	0.05	2004
10	health	649	0.04	2013
11	gut microbiome	647	0.01	2015
12	diversity	618	0.05	2004
13	breast milk	608	0.12	2004
14	human milk	588	0.11	2004
15	probiotics	577	0.07	2004
16	risk	528	0.07	2004
17	escherichia coli	506	0.03	2004
18	preterm infants	502	0.02	2004
19	fecal microbiota	480	0.04	2007
20	disease	475	0.03	2004
21	expression	456	0.08	2005
22	impact	434	0.03	2013
23	growth	408	0.04	2004
24	infection	402	0.07	2004
25	human milk oligosaccharides	401	0.03	2013
26	lactic acid bacteria	374	0.05	2004
27	chain fatty acids	363	0.01	2005
28	inflammation	342	0.02	2011
29	early life	335	0.03	2014
30	identification	325	0.03	2004
31	association	305	0.01	2016
32	supplementation	302	0.03	2006
33	community	290	0.01	2006
34	microflora	278	0.03	2004
35	gut	258	0.04	2004
36	atopic dermatitis	249	0.04	2005
37	obesity	247	0.01	2012
38	milk	246	0.04	2004
39	cells	227	0	2004
40	intestinal microflora	224	0.02	2004
41	prevention	217	0.03	2004
42	pregnancy	209	0	2015
43	delivery	207	0.03	2004
44	strains	204	0.01	2004
45	in vitro	185	0.04	2004
46	metabolism	184	0.01	2014
47	bifidobacteria	159	0.05	2004
48	birth weight infants	157	0.01	2008
49	mode	147	0.02	2018
50	gastrointestinal tract	144	0.01	2004
51	1st year	143	0.02	2004
52	flora	141	0.04	2004
53	immune system	137	0.02	2005
54	infant formula	134	0.01	2005
55	inflammatory bowel disease	132	0.03	2004
56	formula	128	0.01	2004
57	formula fed infants	123	0.08	2004
58	oligosaccharides	121	0.01	2006
59	prevalence	118	0.01	2007
60	16s ribosomal rna	107	0.04	2004
61	exposure	107	0	2015
62	irritable bowel syndrome	97	0	2006
63	diet	94	0.02	2016
64	transmission	90	0.01	2020
65	intestinal flora	88	0.02	2004
66	cesarean section	88	0	2015
67	childhood	82	0	2019
68	responses	81	0.04	2004
69	diarrhea	74	0.04	2004
70	risk factors	73	0	2007
71	dendritic cells	73	0.06	2006
72	life	73	0.01	2017
73	regulatory t cells	71	0.01	2009
74	gene expression	69	0.01	2004
75	human gut microbiome	65	0	2016
76	asthma	62	0.01	2004
77	placebo controlled trial	62	0.01	2006
78	microbiome	60	0	2020
79	oxidative stress	60	0	2021
80	birth	56	0	2021
81	dynamics	54	0.01	2018
82	food allergy	51	0.03	2004
83	infant	46	0	2018
84	immune responses	44	0.01	2006
85	1st 6 months	41	0.02	2008
86	atopic disease	40	0.02	2004
87	real time pcr	39	0	2008
88	clostridium difficile	39	0	2009
89	intestinal epithelial cells	37	0.03	2005
90	pcr	33	0.02	2004
91	infections	33	0	2007
92	protein	33	0.02	2008
93	pathogenesis	32	0	2012
94	premature infants	32	0	2011
95	resistance	31	0.01	2023
96	model	30	0	2013
97	lactobacillus gg	30	0.02	2004
98	bacterial colonization	29	0.01	2007
99	epithelial cells	28	0	2006
100	dysbiosis	28	0	2022
101	fecal flora	28	0.03	2004
102	consumption	28	0.01	2019
103	outcm	27	0	2022
104	toll like receptors	26	0.02	2005
105	fecal microflora	25	0	2006
106	nutrition	22	0	2020
107	human feces	21	0.03	2005
108	low birth weight	20	0.01	2008
109	t cells	20	0	2006
110	ulcerative colitis	20	0	2006
111	delivery mode	20	0	2015
112	probiotic bacteria	19	0.03	2004
113	survival	18	0.04	2004
114	age	17	0	2016
115	in situ hybridization	17	0.01	2004
116	innate immunity	17	0	2009
117	adhesion	17	0.01	2005
118	lactobacillus	17	0	2005
119	mice	17	0	2005
120	oral tolerance	16	0.01	2005
121	bacterial translocation	15	0	2004
122	eczema	15	0	2009
123	prebiotics	14	0	2006
124	host	14	0	2015
125	crohns disease	14	0	2007
126	feces	12	0	2005
127	controlled trial	12	0	2006
128	modulation	12	0.01	2004
129	lactobacilli	11	0	2006
130	gut microflora	10	0.01	2004
131	bifidobacterium	10	0	2006
132	gradient gel electrophoresis	10	0.01	2005
133	anxiety like behavior	10	0	2014
134	antibiotic resistance	9	0	2012
135	genes	9	0	2005
136	long term consumption	9	0	2006
137	epidemiology	9	0	2006
138	breast fed infants	8	0	2004
139	newborn	8	0	2004
140	mechanisms	7	0	2010
141	healthy	7	0.01	2004
142	galacto oligosaccharides	7	0.02	2008
143	butyrate	7	0	2024
144	allergy	7	0.01	2004
145	immunity	6	0	2010
146	commensal bacteria	6	0	2010
147	acid	6	0	2024
148	fed infants	6	0	2009
149	lactobacillus casei	6	0	2010
150	behavior	5	0	2024
151	bacterial	5	0	2024
152	sequence	5	0.01	2024
153	fermentation	5	0	2009
154	fructo oligosaccharides	5	0	2008
155	safety	5	0	2024
156	young children	5	0.01	2024
157	antibody	5	0	2005
158	shapes	5	0.01	2024
159	populations	5	0	2005
160	differentiation	5	0	2005
161	probes	5	0	2006
162	induction	5	0	2009
163	quantification	5	0	2008
164	acute diarrhea	4	0	2005
165	enterotoxigenic escherichia coli	4	0	2006
166	bottle fed infants	4	0	2006
167	b cells	4	0	2006
168	pigs	4	0	2005
169	allergic disease	4	0	2006
170	newborn infants	4	0	2006
171	antibiotic associated diarrhea	4	0	2006
172	fermented milk	4	0	2004
173	recognition	4	0	2006
174	dna	3	0	2004
175	yogurt	3	0	2004
176	absorption	3	0	2004
177	lactobacillus acidophilus	3	0	2004

## Sheet: Cluster(Citespace)
Network visualization map of keywords of publications related to infant and microbiome from 2004 to 2024 (Citespace)
Cluster Number	LLR	Keywords
0	gut microbiota (245.18, 1.0E-4); intestinal microbiota (125.24, 1.0E-4); gut microbiome (95.74, 1.0E-4); health (58.58, 1.0E-4); fecal microbiota (57.67, 1.0E-4)	escherichia coli/diversity/conlonization/pigs/gene/gradient gel electropharesis/chain fatty acids/rritable bowel syndrome/community/risk factors/real time pcr/PCR/antibiotic resistance/obesity/impact/anxiety like behavior/metabolism/host/diet/nutrition/birth/oxidative stress/dysbiosis/butyrate
1	expression (111.2, 1.0E-4); infection (92.37, 1.0E-4); inflammation (81.84, 1.0E-4); dendritic cells (68.31, 1.0E-4); cells (58.1, 1.0E-4)	yogurt/absorption/lactobacillus acidophilus/survival/probiotic/diarrhea/responses/inflammatory bowel disease/in vitro/cells/infection/growth/differentiation/mice/toll like receptors/intestinal epithelial cells/expression/enterotoxigenic escherichia coli/bottle fed infants/B cells/recongnition/T cells/ulcerative colitis/epthelial cells/dendritic cells/crohns disease/innate immunity/regulatory T ce…
2	atopic dermatitis (127.93, 1.0E-4); children (97.7, 1.0E-4); double blind (90.21, 1.0E-4); food allergy (67.66, 1.0E-4); infants (62.46, 1.0E-4)	lactobacillus gg/atopic dermatitis /atopic disease/food allergy/asthma/prevention/intestinal microflora/disease/double blind/children/infants/oral tolerance/acute diarrhea/antibody/immune system/allergic disease/antibiotic associated diarrhea/long term comsumption/immune responses/placebo controlled trial/prevalence/fructo oligosaccharides/quantification/galacto ologosaccharides/low birth weight/…
3	necrotizing enterocolitis (322.79, 1.0E-4); human milk (185.06, 1.0E-4); human milk oligosaccharides (128.06, 1.0E-4); breast milk (111.19, 1.0E-4); preterm infants (108.99, 1.0E-4)	newborn/bacterial translocation/fecal flora/formula/bifidobacteria/preterm infants/human milk/breast milk/necrotizing enterocolitis /newborn infants/probes/epidemiology/bifidobacterium/lactobacilli/controlled trial/prebiotics/fecal microflora/oligosaccharides/supplementation/bacterial coloization/birth weight infants/fed infants/lactobacillus casei/premature infnats/pathogenesis/human milk oligos…
4	lactic acid bacteria (143.53, 1.0E-4); identification (115.45, 1.0E-4); strains (74.33, 1.0E-4); gut microbiota (67.01, 1.0E-4); microflora (57.08, 1.0E-4)	dna/fermented milk/healthy/allergy/gut microflora/modulation/in situ hybridization/pcr/intestinal flora/gut microflora/flora/strains/milk/gut/microflora/identification/lactic acid bacteria/probiatics/populations/feces/adhesion/lactobacillus/human feces/infection/protein/microbioata/fementation/immunity
5	mode (82.55, 1.0E-4); risk (73.35, 1.0E-4); cesarean section (71.08, 1.0E-4); delivery (68.25, 1.0E-4); association (51.6, 1.0E-4)	breast fed infants/1st year/dilivery/risk/eczema/early life/delivery mode/cesarean section/exposure/age/human gut microbiome/association/life/infant/dynamics/mode/consumption/microbiome/transmission/resistance/behavior/sequence/safety/young children/shape/acid

## Sheet: Cluster(VOSview)
Network visualization map of keywords of publications related to infant and microbiome from 2004 to 2024 (VOSview)
label	cluster
acid	1
activation	1
adhesion	1
antibiotic-resistance	1
antibody	1
bacteria	1
bacterial translocation	1
barrier	1
barrier function	1
behavior	1
brain	1
cells	1
colitis	1
colostrum	1
crohns-disease	1
cytokines	1
dendritic cells	1
diarrhea	1
differentiation	1
efficacy	1
epithelial-cells	1
escherichia coli	1
escherichia-coli	1
expression	1
fatty-acids	1
food	1
gastrointestinal-tract	1
gene	1
gene-expression	1
genes	1
growth	1
gut	1
gut-brain axis	1
homeostasis	1
host	1
identification	1
iga	1
immune-response	1
immune-responses	1
immunity	1
in-vitro	1
induction	1
infection	1
inflammation	1
inflammatory bowel disease	1
inflammatory-bowel-disease	1
innate immunity	1
intestinal epithelial-cells	1
intestinal permeability	1
intestine	1
irritable-bowel-syndrome	1
lactic acid bacteria	1
lactic-acid bacteria	1
lactobacilli	1
lactobacillus	1
lipopolysaccharide	1
maturation	1
mechanisms	1
metabolites	1
mice	1
microbiota	1
milk	1
model	1
modulation	1
oxidative stress	1
performance	1
permeability	1
pig	1
piglets	1
pigs	1
probiotic	1
probiotic bacteria	1
probiotics	1
protein	1
proteins	1
rats	1
receptor	1
resistance	1
responses	1
rotavirus	1
safety	1
salmonella	1
sequence	1
strains	1
stress	1
survival	1
susceptibility	1
system	1
t-cells	1
tolerance	1
toll-like receptors	1
ulcerative-colitis	1
virulence	1
acquisition	2
age	2
association	2
bacterial	2
bacterial diversity	2
bacterial vaginosis	2
birth	2
breast milk	2
breast-milk	2
breastfeeding	2
colonization	2
community	2
delivery	2
delivery mode	2
diet	2
diversity	2
dynamics	2
dysbiosis	2
establishment	2
evolution	2
gut microbiome	2
gut microbiota	2
health	2
healthy	2
human gut microbiome	2
human milk	2
impact	2
infant	2
infant gut	2
intestinal microbiota	2
lactation	2
life	2
metagenomics	2
microbiome	2
mode	2
mothers	2
nutrition	2
obesity	2
overweight	2
pregnancy	2
pregnant-women	2
preterm birth	2
reveals	2
sequences	2
shapes	2
staphylococcus-aureus	2
transmission	2
vaginal microbiome	2
weight	2
women	2
1st 6 months	3
1st year	3
allergic disease	3
allergy	3
antibiotics	3
asthma	3
atopic dermatitis	3
atopic disease	3
atopic-dermatitis	3
atopy	3
cesarean-section	3
childhood	3
childhood asthma	3
children	3
commensal bacteria	3
controlled-trial	3
disease	3
double-blind	3
early life	3
early-life	3
eczema	3
exposure	3
food allergy	3
hygiene hypothesis	3
immune system	3
immune-system	3
infancy	3
infant gut microbiota	3
infants	3
intestinal microflora	3
metaanalysis	3
oral tolerance	3
placebo-controlled trial	3
prevalence	3
prevention	3
regulatory t-cells	3
risk	3
sensitization	3
synbiotics	3
young-children	3
bacterial-colonization	4
birth-weight infants	4
diagnosis	4
epidemiology	4
human-milk	4
infections	4
intensive-care-unit	4
intestinal flora	4
lactobacillus-reuteri	4
lactoferrin	4
late-onset sepsis	4
low-birth-weight	4
management	4
mortality	4
necrotizing enterocolitis	4
neonate	4
neonates	4
newborn	4
outcm	4
pathogenesis	4
premature-infants	4
prematurity	4
preterm	4
preterm infants	4
randomized controlled-trial	4
risk-factors	4
sepsis	4
bifidobacteria	5
bifidobacterium	5
breast-fed infants	5
butyrate	5
chain fatty-acids	5
consumption	5
dietary fiber	5
fermentation	5
formula	5
galacto-oligosaccharides	5
human milk oligosaccharides	5
human-milk oligosaccharides	5
infant formula	5
longum subsp infantis	5
metabolism	5
metabolomics	5
oligosaccharides	5
prebiotic	5
prebiotics	5
short-chain fatty acids	5
supplementation	5
16s ribosomal-rna	6
bacterial community	6
clostridium-difficile	6
fecal microbiota	6
fecal microflora	6
feces	6
flora	6
formula-fed infants	6
microflora	6
pcr	6
real-time pcr	6
